# Supplementary material for: Innovation factor double circulation: Cross-border mobility and the manufacturing industry’s total factor productivity
Source: PLoS One. 2023 Apr 26;18(4):e0283693. doi: 10.1371/journal.pone.0283693 (PMC10132532; doi:10.1371/journal.pone.0283693)
Supplement: S1 File — (XLS) [file pone.0283693.s001.xls]

## Sheet: y
hangye（trade）	hy	y2009	y2010	y2011	y2012	y2013	y2014	y2015	y2016	y2017	y2018	y2019	y2020
Coal mining and washing industry	1	5722.77	7207.61	9201.83	14625.9	16404.3	22109.3	28919.8	33910.1	32822.2	30841.4	24120.2	22634.4
Oil and gas extraction industry	2	6286.27	7718.8	8300.05	10616	7517.54	9917.84	12888.8	11617.4	11545.2	11620.9	8024.91	6558.59
Black metal mining and beneficiation industry	3	989.59	1388.28	2130.61	3760.65	3802.45	5999.33	7904.3	8722.43	9813.6	9500.81	7313.57	6169.2
Non ferrous metal mining and beneficiation industry	4	1140.41	1671.73	2288.75	2727.84	2814.67	3799.41	5034.68	5629.61	6171.78	6404.62	6326.67	6259.36
Non-metallic mining and beneficiation industry	5	756.51	1029.44	1365.63	1869.49	2302.36	3093.54	3847.66	4194.51	4896.4	5378.15	5494.29	5509.93
Agricultural and sideline food processing industry	6	10615	12973.5	17496.1	23917.4	27961	34928.1	44126.1	51931.4	59884.4	64755.7	66340.5	69768
Food manufacturing industry	7	3779.39	4714.25	6070.96	7716.54	9219.24	11350.6	14047	15769.3	18474.5	20749.3	22280.7	24283.5
Beverage manufacturing industry	8	3089.27	3899.21	5082.34	6250.46	7465.03	9152.62	11834.8	13493.5	15268	16650.4	17629	18792
Tobacco Products Industry	9	2840.74	3214.08	3776.23	4488.87	4924.97	5842.51	6805.68	7540.42	8275.88	9116.18	9478.26	8805.37
textile industry	10	12671.6	15315.5	18733.3	21393.1	22971.4	28507.9	32653	32108.7	35936.8	38950.7	40575.5	41403.7
Textile and clothing, shoes, and hat manufacturing industry	11	4974.63	6159.4	7600.38	9435.76	10444.8	12331.2	13538.1	17214.9	19379.2	21415.1	22560	24066.6
Leather, fur, feathers (down) and their products industry	12	3462.79	4150.04	5153.49	5871.43	6425.57	7897.5	8927.54	11222.4	12594.4	14134.1	14875.6	15370.8
Wood processing and wood, bamboo, rattan, palm and grass products	13	1827.71	2429.03	3520.54	4803.6	5759.6	7393.18	9002.3	10232.7	11958.3	13473.8	14112.1	14994
Furniture manufacturing industry	14	1427.26	1883.09	2424.94	3072.8	3431.12	4414.81	5089.84	5646.6	6616	7398	7996.65	8899.91
Paper and Paper Products Industry	15	4161.33	5034.92	6325.45	7873.87	8264.36	10434.1	12079.5	12450.1	12841.9	13767	14147.5	14823.1
Reproduction in the printing industry and recording media	16	1442.96	1706.58	2117.57	2685.01	2972.9	3562.91	3860.99	4516.8	5991.46	6881.19	7510.75	8168.25
Cultural, educational, and sports goods manufacturing industry	17	1482.5	1759.01	2098.79	2498.39	2630.16	3135.43	3212.38	10235.2	12885.2	15195.3	16113.5	17225.9
Petroleum processing, coking, and nuclear fuel processing industries	18	12000.5	15149	17850.9	22628.7	21492.6	29238.8	36889.2	39237.2	40822	41798.3	35113.8	35005.4
Chemical raw material and chemical product manufacturing industry	19	16359.7	20448.7	26798.8	33955.1	36908.6	47920	60825.1	67477.9	76348.3	84527.7	84794.4	88489.8
Pharmaceutical manufacturing industry	20	4250.45	5018.94	6361.9	7874.98	9443.3	11741.3	14942	17266.5	20404.8	23750.3	26108.2	28592.5
Chemical fiber manufacturing industry	21	2608.39	3205.63	4120.8	3970.16	3828.32	4953.99	6673.67	6716.45	7027.85	7281.44	7312.27	7889.09
Plastic rubber	22	7264.63	9112.86	11582.8	14125.8	15737.3	19778.9	22910.2	24057.6	27740.8	30431.6	31472.4	32901.2
Non metallic mineral products industry	23	9195.24	11721.5	15559.4	20943.5	24843.9	32057.3	40180.3	43808.4	51765.7	58420.6	59743.6	62851.4
Ferrous metal smelting and rolling processing industry	24	21471	25403.8	33703	44728	42636.2	51833.6	64067	71265.3	75801.7	75606.1	63928.6	62835.7
Non ferrous metal smelting and rolling processing industry	25	7937.95	12936.5	18031.9	20948.7	20567.2	28119	35906.8	41097.8	47009.2	52191	52123.2	54124.6
Metal Products Industry	26	6556.76	8529.47	11447.1	15029.6	16083	20134.6	23350.8	28950.4	33100.2	37019.9	37805.6	40463.9
General equipment manufacturing industry	27	10610.4	13734.8	18415.5	24687.6	27361.5	35132.7	40992.6	37887	43406.1	47822.2	47732	48860.7
Specialized equipment manufacturing industry	28	6085.43	7953.31	10592	14521.3	16784.4	21561.8	26149.1	28593.5	32587.9	35423	36401.7	37927
Transportation equipment manufacturing industry	29	15714.9	20382.9	27147.4	33395.3	41730.3	55452.6	63251.3	66708.8	75760.4	87449.9	91484	102051
Electrical machinery and equipment manufacturing industry	30	13901.3	18165.5	24019.1	30428.8	33758	43344.4	51426.4	54298.7	61315	68125.1	70201.4	74651.1
Communication equipment, computer and other electronic equipment manufacturing industry	31	26994.4	33077.6	39223.8	43902.8	44562.6	54970.7	63795.7	70140.8	78512.3	86950.7	92954.8	100994
Instrument and cultural, office machinery manufacturing industry	32	2781.05	3539.27	4307.99	4984.49	5083.31	6399.07	7633.01	6629.14	7538.42	8490.57	8870.41	9666.93
Crafts and other manufacturing industries	33	2035.68	2533.22	3387.71	4088.63	4465.2	5662.66	7189.51	2065.09	2336.06	2623.56	2812.78	2830.75
Production and supply of electricity and heat	34	17785.9	21549.3	26462.7	29897.1	33435.1	40550.8	47352.7	52515.9	55863.3	58043.1	57459.2	55760.3
Gas production and supply industry	35	514.72	732.09	988.72	1506.55	1809.12	2393.42	3142.03	3344.76	4043.59	5316.63	6437.1	6144.37
Water production and supply industry	36	578.98	714.82	797.08	912.62	1012.28	1137.1	1178.11	1304.4	1497.34	1742.88	1937.33	2171.22

## Sheet: k
hangye（trade）	hy	k2009	k2010	k2011	k2012	k2013	k2014	k2015	k2016	k2017	k2018	k2019	k2020
Coal mining and washing industry	1	3560.75	4403.15	5223.52	6686.18	7976.22	9186.86	10914.2	12547.1	14491.3	15391.1	15482.4	16022.9
Oil and gas extraction industry	2	4587.93	5376.29	6574.94	7884.74	8749.34	9381.72	12023.3	10960.5	11062.8	14173.4	13562.8	13535.1
Black metal mining and beneficiation industry	3	329.45	429.35	574.54	847.76	980.16	1630.93	1933.29	2138.48	2453.48	2770.89	2836.14	2671.38
Non ferrous metal mining and beneficiation industry	4	319.73	410.22	524.82	758.25	843.44	1109.92	1192.46	1329.06	1532.03	1845.56	1900.39	2000.49
Non-metallic mining and beneficiation industry	5	258.27	354.26	380.42	519.45	576.21	675.55	734.93	886.67	1038.22	1193.31	1279.91	1235.5
Agricultural and sideline food processing industry	6	1973.25	2333.86	2809.76	3775.65	4592.65	5493.82	6071.47	7232.53	8590.48	9950.89	10456.7	10873.8
Food manufacturing industry	7	1117.75	1288.63	1508.68	1868.82	2139.75	2515.71	2766.86	3205.8	3712.83	4285.11	4875.27	5088.21
Beverage manufacturing industry	8	1269.75	1402.27	1628.93	1962.09	2228.66	2540.24	2853.2	3175.62	3774.77	4205.36	4586.85	4849.6
Tobacco Products Industry	9	642.72	637.55	670.36	708.07	775.16	859.08	929.46	1021.25	959.26	1186.49	1232.58	1272.87
textile industry	10	3771.1	4234.75	4741.16	5445.66	5639.27	6276.68	6506.39	6765.55	7207.54	7842.79	8022.38	8313.57
Textile and clothing, shoes, and hat manufacturing industry	11	855.09	1009.41	1198.23	1535.05	1570.2	1791.52	1812.08	2489.76	2849.34	3212.69	3525.39	3755.41
Leather, fur, feathers (down) and their products industry	12	494.7	556.67	639.2	766.44	823.29	963.81	1057.19	1357.18	1548.62	1781.1	1893.89	1975.76
Wood processing and wood, bamboo, rattan, palm and grass products	13	522.59	608.25	738.11	1037.79	1128.22	1404.12	1443.67	1677.77	1951.08	2292.74	2398.32	2438.3
Furniture manufacturing industry	14	305.39	403.04	503.01	575.74	613.09	741.82	812.07	1013.31	1177.51	1374.7	1500.71	1614.73
Paper and Paper Products Industry	15	2160.44	2364.25	2652.9	3101.22	3318.09	3797.64	4110.05	4391.78	4733.36	4896.02	5043.14	5162.26
Reproduction in the printing industry and recording media	16	696.88	757.48	828.89	978.69	1044.26	1146.82	1027.17	1204.3	1468.34	1701.92	1809.39	1951.88
Cultural, educational, and sports goods manufacturing industry	17	291.55	320.75	368.83	456.22	477.36	517.56	496.46	1209.78	1532.62	1852.7	2081.59	2336.86
Petroleum processing, coking, and nuclear fuel processing industries	18	2785.53	3275.88	3667.74	4126.32	5391.93	6561.08	6931.08	7695.31	8228.02	9268.05	9556.19	9848.89
Chemical raw material and chemical product manufacturing industry	19	5937.93	7346.79	8381.82	10193.5	12154.8	14679	16334.4	18791.5	22613.3	25533.1	27751.2	28671.7
Pharmaceutical manufacturing industry	20	1715.8	1881.19	2055.67	2400.68	2683.5	3023.11	3309.9	3812.54	4717.97	5642.93	6477.2	6967.73
Chemical fiber manufacturing industry	21	1100.21	1184.33	1297	1305.43	1283.46	1361.12	1637.98	1817.89	1895.04	2080.03	2149.85	2422.61
Plastic rubber	22	2213.97	2493.02	2863.15	3437.91	3754.45	4312.13	4603.74	4966.59	5856.38	6551.16	6937.72	7187.74
Non metallic mineral products industry	23	4363.05	4950.12	5648.44	7221.03	8464.44	10382.4	11833.4	13506	15572.1	17318.6	18276.6	18971.1
Ferrous metal smelting and rolling processing industry	24	7240.26	9116.37	10860.5	12927.3	15007.9	17309.2	17880.3	20661.5	22961.8	24415.3	24318.4	24734.7
Non ferrous metal smelting and rolling processing industry	25	2405.65	2888.38	3592.38	4861.64	5362.2	6768.77	7431.04	8526.34	9772.79	11279.8	11946.5	12611.1
Metal Products Industry	26	1340.55	1587.99	1949.9	2695.35	3103.37	3701.16	3996.9	5527.17	6400.48	8352.36	7586.51	7770.88
General equipment manufacturing industry	27	2373.63	2797.07	3427.2	4868.3	5515.78	7200.64	7189.2	7258.2	8368.2	9418.97	10032.4	10057.1
Specialized equipment manufacturing industry	28	1614.53	1913.1	2286.29	3207.65	3642.15	4426.12	4928.59	5845.06	6939.35	7995.19	8462.34	8638.14
Transportation equipment manufacturing industry	29	4181.82	4894.27	5888.32	7658.33	8782.94	10364.9	11736.7	12765.8	14691.5	16980.5	18801.3	20464.3
Electrical machinery and equipment manufacturing industry	30	2385.88	2754.18	3257.77	4358.77	5157.5	6467.85	7336.95	8731.68	9798.13	10679.2	11336.6	12161.9
Communication equipment, computer and other electronic equipment manufacturing industry	31	4465.46	5154.28	6169.51	7226.36	7603.49	10437.7	9193.5	10905.1	12366.2	13152.9	13714.5	15816.4
Instrument and cultural, office machinery manufacturing industry	32	517.08	597.09	678.02	822.74	904.4	1140.44	1180.94	1163.94	1343.52	1476.46	1661.6	1797.89
Crafts and other manufacturing industries	33	406.83	479.74	551.48	671.73	748	819.12	940.83	482.94	542.31	613.33	661.12	639.25
Production and supply of electricity and heat	34	22423.4	27074.7	32161.9	38077.9	42693.2	47901.4	51188.2	55283.2	61597.1	68509.7	74494.9	80424.7
Gas production and supply industry	35	556.97	700.16	775.76	887.18	1071.23	1255.33	1396.99	1748.59	1967.62	2654.43	3220.77	3421.34
Water production and supply industry	36	1588.58	1911.78	1987.78	2280.66	2554.41	2858.79	2726.45	2973.34	3320.33	3620.24	4147.59	4546.9

## Sheet: l
hangye（trade）	hy	l2009	l2010	l2011	l2012	l2013	l2014	l2015	l2016	l2017	l2018	l2019	l2020
Coal mining and washing industry	1	435.81	463.66	463.69	502.38	505.54	527.19	520.98	520.999	529.68	488.43	443.21	397.11
Oil and gas extraction industry	2	85.58	93.33	90.67	112.76	102.38	106.06	110.98	78.4359	77.52	76.93	73.52	70.5
Black metal mining and beneficiation industry	3	40.59	45.27	49.14	61.52	57.48	67.04	65.2	61.9693	71.04	68.34	57.8	47.14
Non ferrous metal mining and beneficiation industry	4	41.87	45.31	55.11	53.53	50.04	55.4	53.37	52.5885	55.36	53.86	49.9	44.45
Non-metallic mining and beneficiation industry	5	42.96	44.2	46.62	54.23	55.11	56.54	53.53	48.815	54	58.2	57.06	53.12
Agricultural and sideline food processing industry	6	222.55	238.6	264.8	315.07	337.66	369.01	360.71	353.707	418.15	439.49	424.75	416.94
Food manufacturing industry	7	121.02	128.13	135.03	154.57	162.7	175.88	176.86	173.212	200.94	206.47	212.05	211.61
Beverage manufacturing industry	8	89	92.26	101.02	113.04	119.02	130.02	136.76	135.132	157.81	162.35	166.82	162.61
Tobacco Products Industry	9	19.67	18.99	18.61	19.77	20.03	21.1	19.93	20.5007	19.86	21.63	20.89	21.44
textile industry	10	590.96	615.43	626.26	652.06	617.04	647.32	588.83	489.734	486.34	490.2	464.45	436.22
Textile and clothing, shoes, and hat manufacturing industry	11	346.06	377.57	414.19	458.7	449.31	447	382.41	423.098	455.14	462.19	449.49	430.49
Leather, fur, feathers (down) and their products industry	12	228.84	245.63	256.98	273.3	257.57	276.37	259.75	283.071	296.9	303.93	293.94	274.64
Wood processing and wood, bamboo, rattan, palm and grass products	13	83.33	91.62	106.18	131.3	130.67	142.29	128.68	124.957	138.06	142.3	140.78	139.33
Furniture manufacturing industry	14	71.27	83.8	91.3	104.41	98.56	111.73	106.42	101.602	115.83	120.05	120.08	122.1
Paper and Paper Products Industry	15	130.14	134.77	138.3	151.92	152.64	157.91	146.75	139.609	140.35	138.12	134.95	127.11
Reproduction in the printing industry and recording media	16	66.9	68.97	72.38	82.03	82.13	85.06	70.98	70.3381	92.26	95.91	98.07	98.71
Cultural, educational, and sports goods manufacturing industry	17	109.8	114.38	119.32	132.72	122.36	128.11	110.32	176.96	222.86	227.83	234.49	232.22
Petroleum processing, coking, and nuclear fuel processing industries	18	74.4	76.79	80.64	86.02	84.95	92.15	96.12	94.7707	94.51	96.84	93.29	87.63
Chemical raw material and chemical product manufacturing industry	19	339.99	357.78	380.28	429.64	440.49	474.14	454.86	445.799	494.91	498.86	492.03	480.59
Pharmaceutical manufacturing industry	20	123.44	130.28	137.34	150.75	160.48	173.17	178.6	183	208.55	222.39	230.48	235.92
Chemical fiber manufacturing industry	21	42.63	43.4	45.3	45.06	41.45	43.93	46.27	46.0597	48.51	47.06	46.65	47.38
Plastic rubber	22	262.92	283.55	311.56	352.71	357.78	386.23	347.72	299.45	334.9	342.02	339.68	333.66
Non metallic mineral products industry	23	418.18	426.39	448.41	498.73	508.91	544.61	517.03	503.98	568.55	595.19	589.86	577.23
Ferrous metal smelting and rolling processing industry	24	287.49	296.13	304.43	313.5	323.02	345.63	339.92	384.595	415.99	404.59	364.9	325.68
Non ferrous metal smelting and rolling processing industry	25	130.74	136.82	156.27	185.18	177.64	191.59	192.62	184.386	204.91	208.93	202.42	195.44
Metal Products Industry	26	223.23	248.26	273.48	327.17	319.31	344.64	311.51	332.947	104.19	380.12	380.82	364.6
General equipment manufacturing industry	27	355.12	378.74	420.71	493.21	486.52	539.38	494.52	431.375	476.14	489.62	471.28	449.34
Specialized equipment manufacturing industry	28	219.89	234.65	256.51	308.43	309.24	334.22	323.41	306.993	352.1	355.02	354.12	342.44
Transportation equipment manufacturing industry	29	352.4	374.58	408.59	473.14	498.33	573.72	579.48	593.587	613.56	670.58	662.54	665.27
Electrical machinery and equipment manufacturing industry	30	367.21	403.98	449.15	527.79	535	604.3	599.61	805.34	623.21	637.82	629.87	621.94
Communication equipment, computer and other electronic equipment manufacturing industry	31	439.64	505.07	587.92	677.31	663.64	772.75	819.48	97.2117	880.5	906.59	909.26	890.26
Instrument and cultural, office machinery manufacturing industry	32	88.68	98.8	106.97	116.48	112.61	124.86	124.49	97.2117	104.56	106.93	105.23	104.45
Crafts and other manufacturing industries	33	125.51	136.01	136.94	143.35	136.82	140.43	124.29	47.6961	41.56	43.58	42.75	41.69
Production and supply of electricity and heat	34	252.69	259.11	256.96	259.41	277.62	275.64	252.6	264.696	294.09	284	280.15	288.09
Gas production and supply industry	35	14.84	14.54	15.88	18.17	18.09	19.02	19.86	20.5455	23.92	25.82	27.17	28.97
Water production and supply industry	36	46.15	46.06	41.36	43.78	45.14	45.92	36.63	38.1335	39.67	40.53	45.82	44.31

## Sheet: e
hangye（trade）	hy	e2009	e2010	e2011	e2012	e2013	e2014	e2015	e2016	e2017	e2018	e2019	e2020
Coal mining and washing industry	1	7522.45	7672.9	8269.88	9356.17	10206.5	10574.4	11566.5	12339.1	14180	13079.9	10168.1	9097.92
Oil and gas extraction industry	2	3710.92	3586.79	3651.26	4210.04	3945.9	4057.55	3934.36	3807.89	4088.42	4263.82	4266.09	3915.03
Black metal mining and beneficiation industry	3	971.13	1138.05	1330.32	1408.03	1250.9	1573.35	1920.7	1842.98	2223.59	2169.98	1658.89	1454
Non ferrous metal mining and beneficiation industry	4	680.67	738.02	828.89	863.14	832.89	954.16	1146.53	1180.82	1280.19	1280.16	1171.81	1075.21
Non-metallic mining and beneficiation industry	5	927.84	978.21	1035.12	1028.27	1095.77	1026.38	1173.91	1217	1380.16	1420.55	1309.44	1256.73
Agricultural and sideline food processing industry	6	2207.28	2360.77	2537.65	2731.34	2795.37	2644.27	2663.79	2750.55	3904.82	4119.47	4201.26	4153.07
Food manufacturing industry	7	1281.74	1389.67	1448.62	1544.66	1563.34	1508.52	1517.97	1621.32	1890.21	1827.03	1806.68	1968.5
Beverage manufacturing industry	8	992.06	1081.6	1098.77	1161.85	1191.44	1130.42	1197.41	1180.09	1609.55	1515.74	1475.74	1488.81
Tobacco Products Industry	9	257.08	255.38	249.03	232.6	233.8	228.89	272.31	247.42	255.72	238	229.37	206.26
textile industry	10	5281.32	6108.59	6528.3	6396.38	6251.01	6204.53	6269.05	6357.01	7365.72	6960.2	7135.66	7295.14
Textile and clothing, shoes, and hat manufacturing industry	11	577.42	661.68	711.44	725.34	713.08	748.42	753.44	861.09	971.28	938.06	919.52	944.36
Leather, fur, feathers (down) and their products industry	12	323.71	364.15	387.67	388.73	384.48	392.19	371.37	574.23	652.33	618.83	628.57	605.84
Wood processing and wood, bamboo, rattan, palm and grass products	13	754.77	843.1	893.67	981.91	1049.09	1035.62	1097.31	1152.64	1521.85	1513.01	1327.24	1162.24
Furniture manufacturing industry	14	133.12	149.32	152.86	181.8	183.81	209.66	201.99	199.41	247.05	358.95	375.65	363.3
Paper and Paper Products Industry	15	3574.91	3791.56	3643.36	3998.65	4101	3961.92	3983.51	3846.14	4153	4040.56	4027.67	4105.25
Reproduction in the printing industry and recording media	16	280.7	303.62	327.08	349.81	357.48	390.97	389.6	400.03	448.3	466.17	466.14	480.16
Cultural, educational, and sports goods manufacturing industry	17	198.37	202.85	210.09	219.76	214.62	210.84	232.76	280.46	368.36	399.78	392.09	408.78
Petroleum processing, coking, and nuclear fuel processing industries	18	11923.6	12498.7	13445.3	13747	15328.3	16044.7	17057	18115.4	19255.1	20217.5	23182.8	22688.2
Chemical raw material and chemical product manufacturing industry	19	23848.7	25995.4	28621.2	28961.1	28946.1	31353.9	34713.1	36995.5	44081.5	47527.8	49009.4	48682.8
Pharmaceutical manufacturing industry	20	1203.58	1255.98	1261.41	1360.49	1354.58	1427.68	1523.16	1608.63	2179.11	2184.9	2248.34	2315.08
Chemical fiber manufacturing industry	21	1382.82	1465.05	1575.02	1448.58	1436.85	1440.91	1530.4	1558	1909.22	1833.47	1902.68	2071.69
Plastic rubber	22	2623.4	2851.86	2957.65	3188.2	3239.68	3558.68	3537.89	3897.14	4350.01	4459.17	4417.52	4533.67
Non metallic mineral products industry	23	21310.5	22637.6	23111.7	25460.5	26882.3	27473.2	30015	29400.9	36561	36592.5	34495.2	32850.3
Ferrous metal smelting and rolling processing industry	24	39544.2	44729.9	50186.5	51862.9	56404.4	57533.7	58896.6	59668.1	68838.9	69342.4	63950.5	62101.3
Non ferrous metal smelting and rolling processing industry	25	7403.8	8861.83	10867.6	11288	11401.4	12841.5	13991.1	14829	16617.3	17510.2	20707	21283.6
Metal Products Industry	26	2271.08	2632.41	2852.64	3023.79	3037.78	3627.75	3533.37	3854.34	4704.49	4811.45	4635.12	4970.96
General equipment manufacturing industry	27	2149.71	2406.23	2649.23	2758.11	2985.24	3270.81	3823.13	3465.89	3571.03	3634.08	3525.44	3663.42
Specialized equipment manufacturing industry	28	1314.71	1438.19	1579.44	1630.28	1671.52	1851.2	1887.05	1781.84	1914.14	1987.29	1841.57	1737.74
Transportation equipment manufacturing industry	29	2043.13	2247.85	2467.64	2732.58	3031.9	3748.85	3995.63	3910.21	4113.47	4086.56	4065.66	4140.7
Electrical machinery and equipment manufacturing industry	30	1213.2	1353.04	1557.01	1791.1	1854.48	2121.53	2276.48	2329.07	2606.11	2589.34	2584.19	2621.99
Communication equipment, computer and other electronic equipment manufacturing industry	31	1482.64	1754.05	1994.99	2197.44	2216.28	2525.15	2623.39	2666.75	2801.59	2971.45	3143.34	3376.46
Instrument and cultural, office machinery manufacturing industry	32	197.45	232.82	260.9	284.98	291.92	346.47	318.39	311.26	329.45	318.62	315.46	308.61
Crafts and other manufacturing industries	33	1330.45	1349.93	1323.74	1401.72	1413.73	1505.08	1641.89	1616.47	1597.33	1740.56	1669.17	1707.8
Production and supply of electricity and heat	34	16326.5	18004.1	18892.3	18676.5	19574.9	22584.1	24372.1	23809.2	26294.8	25673.5	26123.8	28174.5
Gas production and supply industry	35	643.19	663.11	650.79	634.6	566.25	650.11	604.71	693.64	697.09	709.02	685.43	774.13
Water production and supply industry	36	698.76	756.42	796.48	834.11	874.91	970.36	1036.08	1115.29	1160.9	1226.47	1288.78	1364.89

## Sheet: m
hangye（trade）	m2009	m2010	m2011	m2012	m2013	m2014	m2015	m2016	m2017	m2018	m2019	m2020
Coal mining and washing industry	92.42	100.51	177.12	253.58	382.55	570.66	623.79	3669.5	3935.39	4816.21	3326.85	2791.38
Oil and gas extraction industry	10.56	30.26	39.09	1129.85	43.25	98.69	114.21	-183.171	224.747	-42.9002	-17.8456	-215.589
Black metal mining and beneficiation industry	29.51	34.87	52.8	160.43	191.64	196.17	224.74	306.038	292.145	169.765	96.5869	-44.6214
Non ferrous metal mining and beneficiation industry	21.76	33.53	58.78	93.51	100.92	103.59	141.8	55.9031	56.9552	56.3013	-18.1972	-62.9931
Non-metallic mining and beneficiation industry	16.78	22.41	29.54	50.98	73.14	98.82	75.34	21.2116	-54.8622	-41.7856	-44.9001	-93.9806
Agricultural and sideline food processing industry	209.39	251.15	361.3	543.45	598.16	699.14	853.45	329.821	241.345	1159.93	504.48	910.222
Food manufacturing industry	81.89	101.34	150.88	255.17	217.79	301.19	251.67	195.796	435.234	835.333	409.153	739.14
Beverage manufacturing industry	68.58	74.06	119.38	181.95	205.51	237.36	292.79	260.362	118.601	278.202	2.45384	-242.301
Tobacco Products Industry	-40.56	0.15	-15.49	48.25	16.19	-3.89	-33.89	-399.967	-446.532	-0.462947	-142.226	-50.427
textile industry	263.45	302.54	411.18	485.09	484.77	535.01	584.7	331.991	490.047	1246.48	1182.49	1116.31
Textile and clothing, shoes, and hat manufacturing industry	125.29	173.36	195.97	273.98	280.99	338.76	344.43	14.6146	-3.13593	358.494	252.524	401.818
Leather, fur, feathers (down) and their products industry	72.74	87.55	116.41	113.62	157.13	172.7	199.37	76.6579	67.8643	278.615	179.467	180.765
Wood processing and wood, bamboo, rattan, palm and grass products	55.93	68.68	88.54	141.04	149.02	184.28	230.2	-51.1303	-95.9306	-16.8861	-12.8363	-125.747
Furniture manufacturing industry	28.91	49.05	55.1	69.08	67.82	109.58	113.12	-0.886973	-2.17334	49.841	16.7845	73.1205
Paper and Paper Products Industry	98.02	82.57	99.27	222.19	153.97	187.76	264.35	-108.865	-134.709	-7.95711	-68.0124	-9.60493
Reproduction in the printing industry and recording media	34.6	41.6	48.67	57.67	70.98	61.65	67.65	-16.7476	-71.8132	-12.7928	13.2668	-10.2569
Cultural, educational, and sports goods manufacturing industry	29.1	34.92	50.87	68.71	49.79	61.84	70.27	158.579	191.463	433.616	277.412	328.535
Petroleum processing, coking, and nuclear fuel processing industries	113.51	130.38	105.33	336.63	285.32	337.66	363.52	213.843	653.628	995.713	809.225	927.932
Chemical raw material and chemical product manufacturing industry	323.76	432.69	595.62	900.22	911.71	1065.23	1346.76	1045.1	577.173	2174.76	1538.03	1700.24
Pharmaceutical manufacturing industry	247.31	254.71	357.94	393.06	421.56	572.81	679.68	330.782	275.663	550.033	369.987	174.78
Chemical fiber manufacturing industry	44.11	53.9	114.01	93.53	48.47	85.79	166.05	103.351	53.0741	123.558	-8.56196	9.26063
Plastic rubber	172.93	195.57	236.72	310.59	359.22	376.73	420.41	-242.295	101.198	300.584	29.5892	136.556
Non metallic mineral products industry	229.07	273.73	362.71	566.71	564.86	730.8	895.03	-347.809	-487.334	180.941	-244.561	-206.057
Ferrous metal smelting and rolling processing industry	435.04	282.38	297.62	802.9	898.66	666.03	930.32	3091.39	3603.84	4579.55	2671.25	2491.95
Non ferrous metal smelting and rolling processing industry	151.1	227.55	283.22	603.58	481.66	561.86	815.76	3546.19	4341.66	6036.41	5642.24	5245.58
Metal Products Industry	115.83	181.53	232.8	375.63	462.13	484.94	468.33	-20.2632	-107.265	407.448	133.907	1128.92
General equipment manufacturing industry	278.56	283.21	452.63	688.78	646.53	869.84	1000.37	73.8814	91.3136	671.251	559.25	523.568
Specialized equipment manufacturing industry	190.89	228.57	297.12	518.7	433.45	683.32	794.71	172.309	120.168	383.934	216.695	254.134
Transportation equipment manufacturing industry	98.15	440.96	597.98	528.25	937.28	940.01	994.89	536.228	382.971	2453.96	1322.73	1317.63
Electrical machinery and equipment manufacturing industry	336.4	388.56	620.88	785	1199.43	1287.2	1284.83	103.199	-127.071	1203.51	643.17	487.271
Communication equipment, computer and other electronic equipment manufacturing industry	590.74	714.84	685.59	974.65	882.39	779.72	1228.37	659.925	193.663	1675.9	1575.95	2537.04
Instrument and cultural, office machinery manufacturing industry	44.29	67.73	69.35	159.56	106.53	131.71	188.85	8.43097	16.8975	204.301	121.097	225.516
Crafts and other manufacturing industries	37.98	54.37	86.88	131.72	118.94	151.05	158.11	26.8434	11.7802	18.3339	15.8769	-1.4461
Production and supply of electricity and heat	39.9	31.17	94.87	147.2	118.19	101.6	188	1242.36	-75.6982	1530.72	8.13545	-0.343314
Gas production and supply industry	-2.53	-0.48	-10.41	16.52	9.2	9.54	31.11	66.936	78.3061	238.188	560.635	46.6431
Water production and supply industry	17.11	18.94	19.87	28.43	27.29	29.51	29.66	26.3906	24.0037	108.182	98.8993	103.671
hangye（trade）	m2005	m2006	m2007	m2008	m2009	m2010	m2011	m2012	m2013	m2014	m2015	m2016
Coal mining and washing industry	92.42	100.51	177.12	253.58	382.55	570.66	623.79	3669.5	3935.39	4816.21	3326.85	2791.38
Oil and gas extraction industry	10.56	30.26	39.09	1129.85	43.25	98.69	114.21	183.171	224.747	42.9002	17.8456	215.589
Black metal mining and beneficiation industry	29.51	34.87	52.8	160.43	191.64	196.17	224.74	306.038	292.145	169.765	96.5869	44.6214
Non ferrous metal mining and beneficiation industry	21.76	33.53	58.78	93.51	100.92	103.59	141.8	55.9031	56.9552	56.3013	18.1972	62.9931
Non-metallic mining and beneficiation industry	16.78	22.41	29.54	50.98	73.14	98.82	75.34	21.2116	54.8622	41.7856	44.9001	93.9806
Agricultural and sideline food processing industry	209.39	251.15	361.3	543.45	598.16	699.14	853.45	329.821	241.345	1159.93	504.48	910.222
Food manufacturing industry	81.89	101.34	150.88	255.17	217.79	301.19	251.67	195.796	435.234	835.333	409.153	739.14
Beverage manufacturing industry	68.58	74.06	119.38	181.95	205.51	237.36	292.79	260.362	118.601	278.202	2.45384	242.301
Tobacco Products Industry	40.56	0.15	15.49	48.25	16.19	3.89	33.89	399.967	446.532	0.462947	142.226	50.427
textile industry	263.45	302.54	411.18	485.09	484.77	535.01	584.7	331.991	490.047	1246.48	1182.49	1116.31
Textile and clothing, shoes, and hat manufacturing industry	125.29	173.36	195.97	273.98	280.99	338.76	344.43	14.6146	3.13593	358.494	252.524	401.818
Leather, fur, feathers (down) and their products industry	72.74	87.55	116.41	113.62	157.13	172.7	199.37	76.6579	67.8643	278.615	179.467	180.765
Wood processing and wood, bamboo, rattan, palm and grass products	55.93	68.68	88.54	141.04	149.02	184.28	230.2	51.1303	95.9306	16.8861	12.8363	125.747
Furniture manufacturing industry	28.91	49.05	55.1	69.08	67.82	109.58	113.12	0.886973	2.17334	49.841	16.7845	73.1205
Paper and Paper Products Industry	98.02	82.57	99.27	222.19	153.97	187.76	264.35	108.865	134.709	7.95711	68.0124	9.60493
Reproduction in the printing industry and recording media	34.6	41.6	48.67	57.67	70.98	61.65	67.65	16.7476	71.8132	12.7928	13.2668	10.2569
Cultural, educational, and sports goods manufacturing industry	29.1	34.92	50.87	68.71	49.79	61.84	70.27	158.579	191.463	433.616	277.412	328.535
Petroleum processing, coking, and nuclear fuel processing industries	113.51	130.38	105.33	336.63	285.32	337.66	363.52	213.843	653.628	995.713	809.225	927.932
Chemical raw material and chemical product manufacturing industry	323.76	432.69	595.62	900.22	911.71	1065.23	1346.76	1045.1	577.173	2174.76	1538.03	1700.24
Pharmaceutical manufacturing industry	247.31	254.71	357.94	393.06	421.56	572.81	679.68	330.782	275.663	550.033	369.987	174.78
Chemical fiber manufacturing industry	44.11	53.9	114.01	93.53	48.47	85.79	166.05	103.351	53.0741	123.558	8.56196	9.26063
Plastic rubber	172.93	195.57	236.72	310.59	359.22	376.73	420.41	242.295	101.198	300.584	29.5892	136.556
Non metallic mineral products industry	229.07	273.73	362.71	566.71	564.86	730.8	895.03	347.809	487.334	180.941	244.561	206.057
Ferrous metal smelting and rolling processing industry	435.04	282.38	297.62	802.9	898.66	666.03	930.32	3091.39	3603.84	4579.55	2671.25	2491.95
Non ferrous metal smelting and rolling processing industry	151.1	227.55	283.22	603.58	481.66	561.86	815.76	3546.19	4341.66	6036.41	5642.24	5245.58
Metal Products Industry	115.83	181.53	232.8	375.63	462.13	484.94	468.33	20.2632	107.265	407.448	133.907	1128.92
General equipment manufacturing industry	278.56	283.21	452.63	688.78	646.53	869.84	1000.37	73.8814	91.3136	671.251	559.25	523.568
Specialized equipment manufacturing industry	190.89	228.57	297.12	518.7	433.45	683.32	794.71	172.309	120.168	383.934	216.695	254.134
Transportation equipment manufacturing industry	98.15	440.96	597.98	528.25	937.28	940.01	994.89	536.228	382.971	2453.96	1322.73	1317.63
Electrical machinery and equipment manufacturing industry	336.4	388.56	620.88	785	1199.43	1287.2	1284.83	103.199	127.071	1203.51	643.17	487.271
Communication equipment, computer and other electronic equipment manufacturing industry	590.74	714.84	685.59	974.65	882.39	779.72	1228.37	659.925	193.663	1675.9	1575.95	2537.04
Instrument and cultural, office machinery manufacturing industry	44.29	67.73	69.35	159.56	106.53	131.71	188.85	8.43097	16.8975	204.301	121.097	225.516
Crafts and other manufacturing industries	37.98	54.37	86.88	131.72	118.94	151.05	158.11	26.8434	11.7802	18.3339	15.8769	1.4461
Production and supply of electricity and heat	39.9	31.17	94.87	147.2	118.19	101.6	188	1242.36	75.6982	1530.72	8.13545	0.343314
Gas production and supply industry	2.53	0.48	10.41	16.52	9.2	9.54	31.11	66.936	78.3061	238.188	560.635	46.6431
Water production and supply industry	17.11	18.94	19.87	28.43	27.29	29.51	29.66	26.3906	24.0037	108.182	98.8993	103.671

## Sheet: pk
hangye（trade）	hy	pk2009	pk2010	pk2011	pk2012	pk2013	pk2014	pk2015	pk2016	pk2017	pk2018	pk2019	pk2020
Coal mining and washing industry	1	1	1.015	1.05459	1.14844	1.12088	1.16123	1.23787	1.25149	1.25524	1.26152	1.23881	1.23138
Oil and gas extraction industry	2	1	1.015	1.05459	1.14844	1.12088	1.16123	1.23787	1.25149	1.25524	1.26152	1.23881	1.23138
Black metal mining and beneficiation industry	3	1	1.015	1.05459	1.14844	1.12088	1.16123	1.23787	1.25149	1.25524	1.26152	1.23881	1.23138
Non ferrous metal mining and beneficiation industry	4	1	1.015	1.05459	1.14844	1.12088	1.16123	1.23787	1.25149	1.25524	1.26152	1.23881	1.23138
Non-metallic mining and beneficiation industry	5	1	1.015	1.05459	1.14844	1.12088	1.16123	1.23787	1.25149	1.25524	1.26152	1.23881	1.23138
Agricultural and sideline food processing industry	6	1	1.015	1.05459	1.14844	1.12088	1.16123	1.23787	1.25149	1.25524	1.26152	1.23881	1.23138
Food manufacturing industry	7	1	1.015	1.05459	1.14844	1.12088	1.16123	1.23787	1.25149	1.25524	1.26152	1.23881	1.23138
Beverage manufacturing industry	8	1	1.015	1.05459	1.14844	1.12088	1.16123	1.23787	1.25149	1.25524	1.26152	1.23881	1.23138
Tobacco Products Industry	9	1	1.015	1.05459	1.14844	1.12088	1.16123	1.23787	1.25149	1.25524	1.26152	1.23881	1.23138
textile industry	10	1	1.015	1.05459	1.14844	1.12088	1.16123	1.23787	1.25149	1.25524	1.26152	1.23881	1.23138
Textile and clothing, shoes, and hat manufacturing industry	11	1	1.015	1.05459	1.14844	1.12088	1.16123	1.23787	1.25149	1.25524	1.26152	1.23881	1.23138
Leather, fur, feathers (down) and their products industry	12	1	1.015	1.05459	1.14844	1.12088	1.16123	1.23787	1.25149	1.25524	1.26152	1.23881	1.23138
Wood processing and wood, bamboo, rattan, palm and grass products	13	1	1.015	1.05459	1.14844	1.12088	1.16123	1.23787	1.25149	1.25524	1.26152	1.23881	1.23138
Furniture manufacturing industry	14	1	1.015	1.05459	1.14844	1.12088	1.16123	1.23787	1.25149	1.25524	1.26152	1.23881	1.23138
Paper and Paper Products Industry	15	1	1.015	1.05459	1.14844	1.12088	1.16123	1.23787	1.25149	1.25524	1.26152	1.23881	1.23138
Reproduction in the printing industry and recording media	16	1	1.015	1.05459	1.14844	1.12088	1.16123	1.23787	1.25149	1.25524	1.26152	1.23881	1.23138
Cultural, educational, and sports goods manufacturing industry	17	1	1.015	1.05459	1.14844	1.12088	1.16123	1.23787	1.25149	1.25524	1.26152	1.23881	1.23138
Petroleum processing, coking, and nuclear fuel processing industries	18	1	1.015	1.05459	1.14844	1.12088	1.16123	1.23787	1.25149	1.25524	1.26152	1.23881	1.23138
Chemical raw material and chemical product manufacturing industry	19	1	1.015	1.05459	1.14844	1.12088	1.16123	1.23787	1.25149	1.25524	1.26152	1.23881	1.23138
Pharmaceutical manufacturing industry	20	1	1.015	1.05459	1.14844	1.12088	1.16123	1.23787	1.25149	1.25524	1.26152	1.23881	1.23138
Chemical fiber manufacturing industry	21	1	1.015	1.05459	1.14844	1.12088	1.16123	1.23787	1.25149	1.25524	1.26152	1.23881	1.23138
Plastic rubber	22	1	1.015	1.05459	1.14844	1.12088	1.16123	1.23787	1.25149	1.25524	1.26152	1.23881	1.23138
Non metallic mineral products industry	23	1	1.015	1.05459	1.14844	1.12088	1.16123	1.23787	1.25149	1.25524	1.26152	1.23881	1.23138
Ferrous metal smelting and rolling processing industry	24	1	1.015	1.05459	1.14844	1.12088	1.16123	1.23787	1.25149	1.25524	1.26152	1.23881	1.23138
Non ferrous metal smelting and rolling processing industry	25	1	1.015	1.05459	1.14844	1.12088	1.16123	1.23787	1.25149	1.25524	1.26152	1.23881	1.23138
Metal Products Industry	26	1	1.015	1.05459	1.14844	1.12088	1.16123	1.23787	1.25149	1.25524	1.26152	1.23881	1.23138
General equipment manufacturing industry	27	1	1.015	1.05459	1.14844	1.12088	1.16123	1.23787	1.25149	1.25524	1.26152	1.23881	1.23138
Specialized equipment manufacturing industry	28	1	1.015	1.05459	1.14844	1.12088	1.16123	1.23787	1.25149	1.25524	1.26152	1.23881	1.23138
Transportation equipment manufacturing industry	29	1	1.015	1.05459	1.14844	1.12088	1.16123	1.23787	1.25149	1.25524	1.26152	1.23881	1.23138
Electrical machinery and equipment manufacturing industry	30	1	1.015	1.05459	1.14844	1.12088	1.16123	1.23787	1.25149	1.25524	1.26152	1.23881	1.23138
Communication equipment, computer and other electronic equipment manufacturing industry	31	1	1.015	1.05459	1.14844	1.12088	1.16123	1.23787	1.25149	1.25524	1.26152	1.23881	1.23138
Instrument and cultural, office machinery manufacturing industry	32	1	1.015	1.05459	1.14844	1.12088	1.16123	1.23787	1.25149	1.25524	1.26152	1.23881	1.23138
Crafts and other manufacturing industries	33	1	1.015	1.05459	1.14844	1.12088	1.16123	1.23787	1.25149	1.25524	1.26152	1.23881	1.23138
Production and supply of electricity and heat	34	1	1.015	1.05459	1.14844	1.12088	1.16123	1.23787	1.25149	1.25524	1.26152	1.23881	1.23138
Gas production and supply industry	35	1	1.015	1.05459	1.14844	1.12088	1.16123	1.23787	1.25149	1.25524	1.26152	1.23881	1.23138
Water production and supply industry	36	1	1.015	1.05459	1.14844	1.12088	1.16123	1.23787	1.25149	1.25524	1.26152	1.23881	1.23138

## Sheet: pl
hangye（trade）	hy	pl2009	pl2010	pl2011	pl2012	pl2013	pl2014	pl2015	pl2016	pl2017	pl2018	pl2019	pl2020
Coal mining and washing industry	1	1.9423	2.30743	2.56552	2.94759	3.36735	3.81815	4.34746	4.60422	4.60649	4.53261	4.18263	4.10897
Oil and gas extraction industry	2	3.0666	3.39228	3.67023	4.15125	4.31354	4.76838	5.13365	5.44675	6.03638	6.37623	6.31233	6.46197
Black metal mining and beneficiation industry	3	1.7489	1.93396	2.22418	2.44265	2.72896	2.94823	3.45634	3.611	4.16494	3.92842	3.88512	3.96775
Non ferrous metal mining and beneficiation industry	4	1.5597	1.82871	2.00476	2.11544	2.16727	2.48869	2.8797	3.2608	3.40858	3.51617	3.58203	3.73582
Non-metallic mining and beneficiation industry	5	1.2405	1.39139	1.59638	1.8493	1.92581	2.13776	2.39781	2.67724	2.99362	3.24394	3.38889	3.55268
Agricultural and sideline food processing industry	6	1.1215	1.28139	1.39821	1.55875	1.76472	1.95646	2.2909	2.59041	2.86913	3.07272	3.27539	3.4241
Food manufacturing industry	7	1.336	1.49129	1.63539	1.81237	2.0305	2.29899	2.83134	3.20142	3.42855	3.5242	3.6993	3.9055
Beverage manufacturing industry	8	1.3518	1.52149	1.71455	1.9418	2.2337	2.49033	2.8003	3.11131	3.37512	3.65191	3.73987	3.95119
Tobacco Products Industry	9	4.2772	4.62624	4.98919	5.54311	6.00361	6.8087	7.62941	8.38888	9.2048	9.59738	10.1376	10.5069
textile industry	10	1.0597	1.18455	1.30354	1.44006	1.63071	1.88099	2.2147	2.51182	2.87124	3.09666	3.30096	3.44385
Textile and clothing, shoes, and hat manufacturing industry	11	1.2437	1.40584	1.571	1.64868	1.83972	2.05191	2.38327	2.70701	2.9313	3.17229	3.34907	3.47054
Leather, fur, feathers (down) and their products industry	12	1.2261	1.3998	1.50557	1.59763	1.69606	1.94633	2.25691	2.51214	2.69246	2.92582	3.14199	3.29198
Wood processing and wood, bamboo, rattan, palm and grass products	13	0.9927	1.1102	1.23237	1.39044	1.57904	1.7774	2.10345	2.4482	2.67562	2.9197	3.0717	3.22182
Furniture manufacturing industry	14	1.2393	1.42119	1.55548	1.7655	1.8365	2.17437	2.52072	2.89195	3.16109	3.39978	3.60963	3.81907
Paper and Paper Products Industry	15	1.2347	1.41327	1.54101	1.69493	1.9444	2.19176	2.57623	2.84498	3.15243	3.39703	3.66989	3.89434
Reproduction in the printing industry and recording media	16	1.491	1.65218	1.8127	2.00084	2.23754	2.46757	2.79948	3.2035	3.33869	3.62705	3.86747	4.0079
Cultural, educational, and sports goods manufacturing industry	17	1.2741	1.45069	1.5254	1.59382	1.74183	1.99869	2.26602	2.58657	2.81797	3.09306	3.3042	3.45627
Petroleum processing, coking, and nuclear fuel processing industries	18	2.5779	2.83129	3.04535	3.16135	3.61615	3.95964	4.32226	4.52339	4.72544	5.0247	5.11814	5.30192
Chemical raw material and chemical product manufacturing industry	19	1.5585	1.80317	2.0277	2.22561	2.46586	2.71898	3.12939	3.46183	3.82892	4.13589	4.42154	4.60796
Pharmaceutical manufacturing industry	20	1.7121	1.87535	2.01397	2.19338	2.57976	2.85623	3.17036	3.58571	3.9077	4.20088	4.50314	4.68389
Chemical fiber manufacturing industry	21	1.5352	1.6505	1.82379	1.91304	2.14653	2.41418	2.8136	3.02136	3.19018	3.66246	3.78927	4.17241
Plastic rubber	22	1.3586	1.52728	1.70205	1.85636	2.0612	2.33413	2.6257	3.014	3.27746	3.55938	3.75179	3.95127
Non metallic mineral products industry	23	1.1568	1.3202	1.47116	1.64007	1.85724	2.10271	2.48451	2.78704	3.02287	3.28034	3.44756	3.62632
Ferrous metal smelting and rolling processing industry	24	2.422	2.68426	2.90058	3.06788	3.27965	3.56726	3.6323	3.68815	3.92883	4.12434	4.09922	4.31466
Non ferrous metal smelting and rolling processing industry	25	1.7534	2.04277	2.27334	2.34891	2.45067	2.64472	2.99235	3.27777	3.55272	3.79101	3.96166	4.1171
Metal Products Industry	26	1.4806	1.58683	1.74849	1.90798	2.13598	2.41842	2.79299	3.12915	3.44329	3.71928	3.89643	4.05773
General equipment manufacturing industry	27	1.6474	1.89297	2.12095	2.31225	2.54963	2.83417	3.18654	3.55562	3.87377	4.22964	4.42682	4.68323
Specialized equipment manufacturing industry	28	1.6078	1.87347	2.06539	2.32672	2.63813	2.93352	3.40059	3.84212	4.14887	4.37539	4.55751	4.74171
Transportation equipment manufacturing industry	29	1.9805	2.2404	2.49887	2.7941	3.10479	3.50435	3.74701	4.05123	4.37363	4.78015	5.16735	5.44743
Electrical machinery and equipment manufacturing industry	30	1.6093	1.79683	1.94845	2.17643	2.39962	2.60388	2.98734	3.35843	3.69998	4.00359	4.31076	4.56397
Communication equipment, computer and other electronic equipment manufacturing industry	31	2.0299	2.29238	2.45516	2.59028	2.88183	3.12901	3.36718	3.63861	3.91113	4.3682	4.70827	5.0101
Instrument and cultural, office machinery manufacturing industry	32	1.6941	2.07614	2.18215	2.36968	2.57788	2.85528	3.29952	3.69023	4.02392	4.35252	4.66166	5.01416
Crafts and other manufacturing industries	33	1.2461	1.39386	1.50632	1.65773	1.87897	2.09994	2.40084	3.11843	3.37808	3.61849	3.88369	4.08272
Production and supply of electricity and heat	34	2.7037	3.08703	3.45185	3.78409	4.03623	4.43727	4.64732	4.99195	5.59678	6.01078	6.36761	6.62285
Gas production and supply industry	35	2.0606	2.37802	2.64365	2.91838	3.23996	3.50539	3.80177	4.22193	4.39418	4.69955	5.01875	5.33039
Water production and supply industry	36	1.771	1.92495	2.11512	2.29476	2.61212	2.79141	3.03242	3.28353	3.49235	3.75116	4.09168	4.40619

## Sheet: pe
hangye（trade）	hy	pe2009	pe2010	pe2011	pe2012	pe2013	pe2014	pe2015	pe2016	pe2017	pe2018	pe2019	pe2020
Coal mining and washing industry	1	1	1.06571	1.07085	1.00345	0.87839	0.928697	0.933754	0.971296	1.0578	1.15408	1.20008	1.16711
Oil and gas extraction industry	2	1	0.917213	0.937895	0.926373	1.25201	1.05667	0.94039	0.954581	0.962552	0.967534	1.36874	1.56522
Black metal mining and beneficiation industry	3	1	1.15599	1.09311	1.00326	1.20446	1.19216	1.17206	1.32877	1.32329	1.4089	1.568	1.55257
Non ferrous metal mining and beneficiation industry	4	1	0.906807	0.839964	0.9666	0.969862	0.947857	0.913239	0.944117	0.952996	0.958922	0.915569	0.855605
Non-metallic mining and beneficiation industry	5	1	1.09171	1.10441	1.19993	1.09442	1.19625	1.21489	1.18551	1.13837	1.11315	1.01268	0.977905
Agricultural and sideline food processing industry	6	1	1.11788	1.02908	1.08485	1.00801	1.1112	1.11321	1.09905	1.04909	1.02792	0.923775	0.881366
Food manufacturing industry	7	1	1.10682	1.12516	1.25643	1.10854	1.24805	1.30089	1.28434	1.21993	1.16133	1.03113	0.987734
Beverage manufacturing industry	8	1	1.11343	1.14754	1.33455	1.18332	1.33742	1.41941	1.40548	1.35633	1.31045	1.16587	1.12469
Tobacco Products Industry	9	1	1.11343	1.15668	1.38802	1.23195	1.42705	1.57645	1.57022	1.51079	1.46259	1.29215	1.23406
textile industry	10	1	1.09598	1.13404	1.34744	1.2227	1.3106	1.30706	1.36524	1.32147	1.29089	1.17198	1.13517
Textile and clothing, shoes, and hat manufacturing industry	11	1	1.10902	1.14867	1.3568	1.21148	1.38539	1.48025	1.45999	1.39501	1.35185	1.19075	1.1327
Leather, fur, feathers (down) and their products industry	12	1	1.10573	1.12625	1.32772	1.20236	1.37497	1.45786	1.43791	1.35912	1.29637	1.14076	1.08084
Wood processing and wood, bamboo, rattan, palm and grass products	13	1	1.09384	1.10123	1.27578	1.15182	1.31977	1.40471	1.38684	1.32906	1.279	1.13675	1.09
Furniture manufacturing industry	14	1	1.11565	1.14643	1.33843	1.19149	1.36657	1.47868	1.46704	1.41011	1.35835	1.19767	1.13252
Paper and Paper Products Industry	15	1	1.11122	1.14753	1.30805	1.236	1.38886	1.49403	1.53043	1.5132	1.48117	1.32976	1.27379
Reproduction in the printing industry and recording media	16	1	1.12124	1.16364	1.36778	1.22129	1.41048	1.53367	1.54131	1.49639	1.45299	1.29398	1.24451
Cultural, educational, and sports goods manufacturing industry	17	1	1.10355	1.13399	1.3421	1.19357	1.35559	1.4484	1.44984	1.41326	1.37503	1.22578	1.13993
Petroleum processing, coking, and nuclear fuel processing industries	18	1	0.948305	0.941983	0.944332	0.923623	0.911862	0.879324	0.873266	0.875986	0.897239	1.01382	1.03882
Chemical raw material and chemical product manufacturing industry	19	1	1.11454	1.11991	1.21458	1.22974	1.32425	1.33631	1.40452	1.40307	1.39018	1.32164	1.29922
Pharmaceutical manufacturing industry	20	1	1.13489	1.15934	1.34698	1.19911	1.35132	1.46075	1.47242	1.41387	1.36333	1.20326	1.14573
Chemical fiber manufacturing industry	21	1	1.10573	1.11644	1.35455	1.33509	1.36083	1.34505	1.54222	1.55836	1.59785	1.56434	1.57422
Plastic rubber	22	1	1.08799	1.10548	1.2844	1.17086	1.32141	1.36387	1.38585	1.35499	1.33303	1.22274	1.19646
Non metallic mineral products industry	23	1	1.10246	1.13511	1.26872	1.13283	1.29038	1.33621	1.36738	1.33423	1.29554	1.19082	1.15576
Ferrous metal smelting and rolling processing industry	24	1	1.16563	1.12673	1.13521	1.20692	1.30693	1.31884	1.47528	1.51609	1.57784	1.68012	1.56702
Non ferrous metal smelting and rolling processing industry	25	1	0.913469	0.836478	1.04214	1.11462	1.10511	1.0836	1.17438	1.19921	1.21803	1.17818	1.14933
Metal Products Industry	26	1	1.10792	1.12628	1.273	1.17305	1.34146	1.42779	1.45373	1.43004	1.40829	1.28646	1.24732
General equipment manufacturing industry	27	1	1.11677	1.14984	1.32319	1.19583	1.38937	1.49895	1.51244	1.47131	1.43582	1.28904	1.24477
Specialized equipment manufacturing industry	28	1	1.10573	1.13623	1.32652	1.18326	1.35981	1.48441	1.4918	1.4382	1.39929	1.25118	1.21066
Transportation equipment manufacturing industry	29	1	1.12462	1.17181	1.39232	1.24319	1.44151	1.59083	1.61402	1.56934	1.53072	1.36457	1.31373
Electrical machinery and equipment manufacturing industry	30	1	1.0419	1.04793	1.25129	1.17489	1.32403	1.42292	1.47254	1.4456	1.42073	1.2859	1.24931
Communication equipment, computer and other electronic equipment manufacturing industry	31	1	1.15839	1.23918	1.52029	1.41703	1.67651	1.8897	1.94959	1.93557	1.91194	1.72347	1.67103
Instrument and cultural, office machinery manufacturing industry	32	1	1.12802	1.18961	1.43038	1.28749	1.51095	1.67749	1.68921	1.63668	1.58922	1.41815	1.35847
Crafts and other manufacturing industries	33	1	1.09171	1.09171	1.24796	1.10764	1.24463	1.30964	1.2755	1.20798	1.14882	1.03138	0.978175
Production and supply of electricity and heat	34	1	1.08852	1.11089	1.31604	1.14752	1.30839	1.42687	1.38834	1.33846	1.29705	1.16564	1.15
Gas production and supply industry	35	1	1.04775	1.04275	1.1875	1.05398	1.16298	1.17786	1.16516	1.10239	1.03422	0.945729	1.00013
Water production and supply industry	36	1	1.05169	1.04667	1.22671	1.0603	1.16884	1.2598	1.24378	1.17909	1.11588	0.968479	0.908603

## Sheet: pm
hangye（trade）	hy	pm2009	pm2010	pm2011	pm2012	pm2013	pm2014	pm2015	pm2016	pm2017	pm2018	pm2019	pm2020
Coal mining and washing industry	1	0.373197	0.383437	0.397355	0.465378	0.456576	0.488457	0.526994	0.514573	0.47973	0.44913	0.404715	0.398844
Oil and gas extraction industry	2	0.222837	0.230981	0.23883	0.263598	0.244652	0.26239	0.282216	0.279119	0.272244	0.265038	0.238555	0.232049
Black metal mining and beneficiation industry	3	0.488157	0.494573	0.522542	0.610033	0.531021	0.584148	0.635276	0.60894	0.595315	0.56883	0.503066	0.487976
Non ferrous metal mining and beneficiation industry	4	0.449612	0.480551	0.502463	0.543332	0.512967	0.555297	0.600806	0.598181	0.583691	0.56954	0.525131	0.513855
Non-metallic mining and beneficiation industry	5	0.387374	0.403956	0.41603	0.453557	0.433773	0.461454	0.494083	0.494252	0.484367	0.4741	0.438469	0.426043
Agricultural and sideline food processing industry	6	0.216928	0.218116	0.241747	0.272482	0.263311	0.276844	0.303432	0.309299	0.311991	0.309547	0.304887	0.304648
Food manufacturing industry	7	0.458478	0.461701	0.501818	0.559301	0.544173	0.569836	0.6199	0.630927	0.636323	0.634314	0.625798	0.624732
Beverage manufacturing industry	8	0.40663	0.410808	0.43092	0.466265	0.458015	0.476365	0.509821	0.515873	0.516096	0.514467	0.505784	0.502154
Tobacco Products Industry	9	0.158678	0.160136	0.161963	0.166637	0.162983	0.16736	0.172132	0.171207	0.169625	0.168601	0.16614	0.165052
textile industry	10	0.553878	0.564804	0.572513	0.582796	0.565528	0.614817	0.67968	0.650977	0.644967	0.636763	0.615603	0.604498
Textile and clothing, shoes, and hat manufacturing industry	11	0.668082	0.681563	0.688869	0.700855	0.687693	0.740875	0.816	0.791661	0.78998	0.785279	0.767298	0.757907
Leather, fur, feathers (down) and their products industry	12	0.569648	0.577502	0.59943	0.630769	0.61186	0.637652	0.684093	0.686097	0.689523	0.689942	0.680307	0.677996
Wood processing and wood, bamboo, rattan, palm and grass products	13	0.534966	0.546241	0.564625	0.59564	0.578316	0.594502	0.624554	0.629972	0.628168	0.628241	0.616717	0.610966
Furniture manufacturing industry	14	0.616262	0.627889	0.648517	0.681948	0.661874	0.681371	0.718214	0.719725	0.717897	0.717109	0.702805	0.698178
Paper and Paper Products Industry	15	0.58778	0.595988	0.609102	0.654772	0.611356	0.641553	0.678216	0.662735	0.643125	0.630509	0.605778	0.598206
Reproduction in the printing industry and recording media	16	0.581684	0.590111	0.601365	0.635999	0.600064	0.624919	0.653581	0.643256	0.629394	0.622751	0.607741	0.602313
Cultural, educational, and sports goods manufacturing industry	17	0.626113	0.667003	0.702645	0.719101	0.666453	0.719931	0.781102	0.756537	0.737966	0.723797	0.691866	0.685253
Petroleum processing, coking, and nuclear fuel processing industries	18	0.759913	0.899866	0.921865	1.11638	0.815683	1.05646	1.27669	1.26948	1.21236	1.16451	0.793654	0.693256
Chemical raw material and chemical product manufacturing industry	19	0.699037	0.730311	0.760215	0.850834	0.772829	0.846944	0.933924	0.918901	0.890207	0.865586	0.780506	0.753931
Pharmaceutical manufacturing industry	20	0.383656	0.383089	0.393716	0.416368	0.406786	0.423899	0.444558	0.442379	0.440672	0.439896	0.43319	0.430769
Chemical fiber manufacturing industry	21	0.771669	0.791838	0.819764	0.879694	0.800957	0.884969	0.978751	0.925794	0.892417	0.860842	0.782951	0.753647
Plastic rubber	22	0.681805	0.692888	0.715	0.770981	0.713575	0.758006	0.823763	0.801567	0.78231	0.768194	0.726727	0.708643
Non metallic mineral products industry	23	0.626416	0.646058	0.664487	0.732562	0.709198	0.74913	0.807862	0.801299	0.781367	0.764244	0.716466	0.702476
Ferrous metal smelting and rolling processing industry	24	0.737576	0.74228	0.79535	0.948589	0.806546	0.891712	0.985285	0.918283	0.876168	0.821246	0.696206	0.68689
Non ferrous metal smelting and rolling processing industry	25	0.749258	0.878894	0.976548	0.988961	0.857652	0.984831	1.10521	1.05136	1.00248	0.962685	0.883847	0.872143
Metal Products Industry	26	0.692046	0.708335	0.752663	0.826077	0.739023	0.789445	0.853556	0.809909	0.778988	0.749897	0.683022	0.679071
General equipment manufacturing industry	27	0.6638	0.679859	0.707707	0.749446	0.696886	0.726249	0.767025	0.742204	0.722675	0.705593	0.667568	0.661529
Specialized equipment manufacturing industry	28	0.653779	0.662902	0.686651	0.731499	0.686616	0.712312	0.748627	0.726714	0.710264	0.694678	0.658644	0.653186
Transportation equipment manufacturing industry	29	0.667571	0.678227	0.696716	0.724382	0.691395	0.713001	0.741532	0.724034	0.710399	0.698701	0.67335	0.667797
Electrical machinery and equipment manufacturing industry	30	0.719212	0.780576	0.83193	0.847917	0.76901	0.828471	0.891429	0.855279	0.827671	0.806228	0.762556	0.750298
Communication equipment, computer and other electronic equipment manufacturing industry	31	0.700154	0.694779	0.692603	0.692533	0.657389	0.662102	0.669737	0.654181	0.63751	0.626576	0.610404	0.600992
Instrument and cultural, office machinery manufacturing industry	32	0.638693	0.6443	0.652366	0.666957	0.636393	0.648306	0.666831	0.653548	0.640747	0.631458	0.611883	0.605154
Crafts and other manufacturing industries	33	0.612089	0.638599	0.664377	0.696526	0.658945	0.706295	0.765241	0.743009	0.724189	0.708205	0.672518	0.660781
Production and supply of electricity and heat	34	0.642543	0.673476	0.692563	0.769523	0.769057	0.817252	0.867178	0.871241	0.833115	0.799264	0.737102	0.715634
Gas production and supply industry	35	0.682369	0.795835	0.816914	0.975141	0.739742	0.932966	1.11466	1.10998	1.06661	1.03392	0.741646	0.649887
Water production and supply industry	36	0.332589	0.341523	0.350911	0.365322	0.36243	0.374991	0.389097	0.394431	0.392828	0.392491	0.384942	0.377819

## Sheet: Take the absolute value of M
hangye（trade）	hy	m2009	m2010	m2011	m2012	m2013	m2014	m2015	m2016	m2017	m2018	m2019	m2020
Coal mining and washing industry	1	92.42	100.51	177.12	253.58	382.55	570.66	623.79	3669.5	3935.39	4816.21	3326.85	2791.38
Oil and gas extraction industry	2	10.56	30.26	39.09	1129.85	43.25	98.69	114.21	183.171	224.747	42.9002	17.8456	215.589
Black metal mining and beneficiation industry	3	29.51	34.87	52.8	160.43	191.64	196.17	224.74	306.038	292.145	169.765	96.5869	44.6214
Non ferrous metal mining and beneficiation industry	4	21.76	33.53	58.78	93.51	100.92	103.59	141.8	55.9031	56.9552	56.3013	18.1972	62.9931
Non-metallic mining and beneficiation industry	5	16.78	22.41	29.54	50.98	73.14	98.82	75.34	21.2116	54.8622	41.7856	44.9001	93.9806
Agricultural and sideline food processing industry	6	209.39	251.15	361.3	543.45	598.16	699.14	853.45	329.821	241.345	1159.93	504.48	910.222
Food manufacturing industry	7	81.89	101.34	150.88	255.17	217.79	301.19	251.67	195.796	435.234	835.333	409.153	739.14
Beverage manufacturing industry	8	68.58	74.06	119.38	181.95	205.51	237.36	292.79	260.362	118.601	278.202	2.45384	242.301
Tobacco Products Industry	9	40.56	0.15	15.49	48.25	16.19	3.89	33.89	399.967	446.532	0.462947	142.226	50.427
textile industry	10	263.45	302.54	411.18	485.09	484.77	535.01	584.7	331.991	490.047	1246.48	1182.49	1116.31
Textile and clothing, shoes, and hat manufacturing industry	11	125.29	173.36	195.97	273.98	280.99	338.76	344.43	14.6146	3.13593	358.494	252.524	401.818
Leather, fur, feathers (down) and their products industry	12	72.74	87.55	116.41	113.62	157.13	172.7	199.37	76.6579	67.8643	278.615	179.467	180.765
Wood processing and wood, bamboo, rattan, palm and grass products	13	55.93	68.68	88.54	141.04	149.02	184.28	230.2	51.1303	95.9306	16.8861	12.8363	125.747
Furniture manufacturing industry	14	28.91	49.05	55.1	69.08	67.82	109.58	113.12	0.886973	2.17334	49.841	16.7845	73.1205
Paper and Paper Products Industry	15	98.02	82.57	99.27	222.19	153.97	187.76	264.35	108.865	134.709	7.95711	68.0124	9.60493
Reproduction in the printing industry and recording media	16	34.6	41.6	48.67	57.67	70.98	61.65	67.65	16.7476	71.8132	12.7928	13.2668	10.2569
Cultural, educational, and sports goods manufacturing industry	17	29.1	34.92	50.87	68.71	49.79	61.84	70.27	158.579	191.463	433.616	277.412	328.535
Petroleum processing, coking, and nuclear fuel processing industries	18	113.51	130.38	105.33	336.63	285.32	337.66	363.52	213.843	653.628	995.713	809.225	927.932
Chemical raw material and chemical product manufacturing industry	19	323.76	432.69	595.62	900.22	911.71	1065.23	1346.76	1045.1	577.173	2174.76	1538.03	1700.24
Pharmaceutical manufacturing industry	20	247.31	254.71	357.94	393.06	421.56	572.81	679.68	330.782	275.663	550.033	369.987	174.78
Chemical fiber manufacturing industry	21	44.11	53.9	114.01	93.53	48.47	85.79	166.05	103.351	53.0741	123.558	8.56196	9.26063
Plastic rubber	22	172.93	195.57	236.72	310.59	359.22	376.73	420.41	242.295	101.198	300.584	29.5892	136.556
Non metallic mineral products industry	23	229.07	273.73	362.71	566.71	564.86	730.8	895.03	347.809	487.334	180.941	244.561	206.057
Ferrous metal smelting and rolling processing industry	24	435.04	282.38	297.62	802.9	898.66	666.03	930.32	3091.39	3603.84	4579.55	2671.25	2491.95
Non ferrous metal smelting and rolling processing industry	25	151.1	227.55	283.22	603.58	481.66	561.86	815.76	3546.19	4341.66	6036.41	5642.24	5245.58
Metal Products Industry	26	115.83	181.53	232.8	375.63	462.13	484.94	468.33	20.2632	107.265	407.448	133.907	1128.92
General equipment manufacturing industry	27	278.56	283.21	452.63	688.78	646.53	869.84	1000.37	73.8814	91.3136	671.251	559.25	523.568
Specialized equipment manufacturing industry	28	190.89	228.57	297.12	518.7	433.45	683.32	794.71	172.309	120.168	383.934	216.695	254.134
Transportation equipment manufacturing industry	29	98.15	440.96	597.98	528.25	937.28	940.01	994.89	536.228	382.971	2453.96	1322.73	1317.63
Electrical machinery and equipment manufacturing industry	30	336.4	388.56	620.88	785	1199.43	1287.2	1284.83	103.199	127.071	1203.51	643.17	487.271
Communication equipment, computer and other electronic equipment manufacturing industry	31	590.74	714.84	685.59	974.65	882.39	779.72	1228.37	659.925	193.663	1675.9	1575.95	2537.04
Instrument and cultural, office machinery manufacturing industry	32	44.29	67.73	69.35	159.56	106.53	131.71	188.85	8.43097	16.8975	204.301	121.097	225.516
Crafts and other manufacturing industries	33	37.98	54.37	86.88	131.72	118.94	151.05	158.11	26.8434	11.7802	18.3339	15.8769	1.4461
Production and supply of electricity and heat	34	39.9	31.17	94.87	147.2	118.19	101.6	188	1242.36	75.6982	1530.72	8.13545	0.343314
Gas production and supply industry	35	2.53	0.48	10.41	16.52	9.2	9.54	31.11	66.936	78.3061	238.188	560.635	46.6431
Water production and supply industry	36	17.11	18.94	19.87	28.43	27.29	29.51	29.66	26.3906	24.0037	108.182	98.8993	103.671

[truncated: 17 more sheets: Original labor price, Intermediate index, Direct Consumption Matrix, Capital deepening, Degree of marketization, Private population, Export delivery value, foreign trade, Main business income, Human capital level, R&D, Paid-in capital, Industry characteristics, TFP, Absolute TFP, Allocative efficiency, Total asset liability ratio]
