# Supplementary material for: Innovation factor double circulation: Cross-border mobility and the manufacturing industry’s total factor productivity
Source: PLoS One. 2023 Apr 26;18(4):e0283693. doi: 10.1371/journal.pone.0283693 (PMC10132532; doi:10.1371/journal.pone.0283693)
Supplement: S2 File — (XLS) [file pone.0283693.s002.xls]

## Sheet: Sheet1
hangye（trade)	hy	year	tfp	tfp2	ae	cd	mark	trade	rl	indu	btp	btp3	ae2btp2	lnindu	lncd	lnbtp
Coal mining and washing industry	1	2009	1.337	1	0.754	8.17042	0.122882	0.03713	0.006679	4.6135	1.82323	0.204604	0.296907	1.52899	2.10052	0.600608
Coal mining and washing industry	1	2010	1.268	1.268	0.738	9.49651	0.10512	0.028477	0.008249	5.035	4.00002	0.278953	0.287535	1.61641	2.25092	1.3863
Coal mining and washing industry	1	2011	1.083	1.37324	0.764	11.2651	0.1322	0.016829	0.007775	5.82374	4.13612	0.290311	0.101644	1.76194	2.42171	1.41976
Coal mining and washing industry	1	2012	1.245	1.70969	0.801	13.309	0.174669	0.010512	0.00921	7.06423	4.39801	0.305951	-0.132747	1.95504	2.58844	1.48115
Coal mining and washing industry	1	2013	0.951	1.62591	0.79	15.7776	0.178205	0.004089	0.009179	7.5329	4.37169	0.289198	-0.0662991	2.01928	2.75859	1.47515
Coal mining and washing industry	1	2014	1.137	1.84866	0.823	17.4261	0.19162	0.005452	0.008467	8.31638	4.44978	0.295278	-0.261901	2.11823	2.85797	1.49286
Coal mining and washing industry	1	2015	1.158	2.14075	0.783	20.9493	0.17302	0.001831	0.009744	9.47476	4.72622	0.309718	-0.0202666	2.24863	3.0421	1.55313
Coal mining and washing industry	1	2016	0.912	1.95237	1	24.0827	0.153749	0.001709	0.009005	10.903	5.13762	0.334378	-0.986519	2.38904	3.18149	1.63659
Coal mining and washing industry	1	2017	0.805	1.57166	0.901	27.3586	0.16106	0.003416	0.010141	11.4894	5.30205	0.339352	-0.500034	2.44143	3.30903	1.66809
Coal mining and washing industry	1	2018	0.987	1.55122	0.877	31.5114	0.152079	0.001848	0.010857	12.8652	5.41099	0.337682	-0.378022	2.55453	3.45035	1.68843
Coal mining and washing industry	1	2019	1.162	1.80252	0.988	34.9324	0.136685	0.000743	0.009887	16.205	5.52921	0.324564	-0.752836	2.78532	3.55342	1.71005
Coal mining and washing industry	1	2020	1.524	2.74704	1	40.3488	0.125507	0.000902	0.010121	15.6958	4.86517	0.296527	-1.11899	2.75339	3.69756	1.5821
Oil and gas extraction industry	2	2009	1.745	1	1	53.6098	0.000829	0.033343	0.022846	30.8906	2.68367	0.173003	-2.17973	3.43045	3.98173	0.987185
Oil and gas extraction industry	2	2010	1.598	1.598	1	57.6052	0.000857	0.028575	0.022651	31.227	2.42296	0.166841	-2.3065	3.44128	4.05361	0.884991
Oil and gas extraction industry	2	2011	0.872	1.39346	1	72.5151	0.001323	0.019284	0.029045	38.2712	2.66107	0.176615	-2.19072	3.6447	4.28379	0.97873
Oil and gas extraction industry	2	2012	0.896	1.24854	1	69.925	0.002838	0.021785	0.02331	48.0345	-0.828105	0.0696419	-3.8873	3.87192	4.24742
Oil and gas extraction industry	2	2013	0.558	0.696683	0.861	85.4595	0.003809	0.015319	0.022778	44.9054	2.10048	0.152706	-0.912377	3.80456	4.44804	0.742165
Oil and gas extraction industry	2	2014	1.513	1.05408	0.911	88.4567	0.004054	0.008507	0.02496	48.3117	2.32498	0.170439	-1.40511	3.87767	4.48251	0.843713
Oil and gas extraction industry	2	2015	1.353	1.42617	1	108.338	0.003334	0.005622	0.029169	55.2197	1.0925	0.116942	-2.95342	4.01132	4.68526	0.0884705
Oil and gas extraction industry	2	2016	1.421	2.02659	1	139.738	0.002691	0.002919	0.030633	67.4931	2.27315	0.164568	-2.37934	4.21202	4.93977	0.821165
Oil and gas extraction industry	2	2017	0.725	1.46928	0.87	142.709	0.004128	0.001497	0.032878	91.6157	2.70309	0.180628	-0.892323	4.5176	4.96081	0.994395
Oil and gas extraction industry	2	2018	0.841	1.23566	1	184.238	0.00403	0.004249	0.036976	84.0014	2.10327	0.143031	-2.46195	4.43083	5.21623	0.743491
Oil and gas extraction industry	2	2019	0.716	0.884735	0.829	184.478	0.004081	0.001737	0.031338	83.1174	3.91543	0.190971	-0.356377	4.42025	5.21753	1.36492
Oil and gas extraction industry	2	2020	1.143	1.01125	0.991	191.987	0.003688	0.001264	0.034728	95.2584	6.79798	0.275149	-0.171878	4.55659	5.25743	1.91663
Black metal mining and beneficiation industry	3	2009	0.84	1	0.612	8.11653	0.484803	0.005265	0.001281	8.13698	-0.715218	-0.0218219	2.90297	2.09642	2.0939
Black metal mining and beneficiation industry	3	2010	0.968	0.968	0.643	9.48421	0.461233	0.00526	0.001299	8.26751	-0.768628	-0.0089381	2.38086	2.11233	2.24963
Black metal mining and beneficiation industry	3	2011	1.112	1.07642	0.695	11.6919	0.503663	0.003773	0.001074	9.11131	0.652634	0.0658939	1.2084	2.20952	2.4589	-0.426739
Black metal mining and beneficiation industry	3	2012	1.129	1.21527	0.597	13.7802	0.539499	0.001199	0.003631	10.7952	1.52004	0.118587	2.26623	2.3791	2.62323	0.418734
Black metal mining and beneficiation industry	3	2013	0.92	1.11805	0.708	17.0522	0.5635	0.001056	0.002563	12.7994	0.913777	0.0547345	0.980927	2.5494	2.83628	-0.0901684
Black metal mining and beneficiation industry	3	2014	0.985	1.10128	0.795	24.3277	0.547285	4.1e-05	0.002107	17.037	0.947152	0.0662124	-0.216027	2.83539	3.19162	-0.0542956
Black metal mining and beneficiation industry	3	2015	1.185	1.30502	0.678	29.6517	0.509509	0.000907	0.002979	20.5126	1.43836	0.0916996	1.27711	3.02104	3.38952	0.363507
Black metal mining and beneficiation industry	3	2016	0.989	1.29066	0.7	34.5087	0.601221	0.000413	0.003663	25.855	1.25585	0.0946049	1.03141	3.2525	3.54121	0.227811
Black metal mining and beneficiation industry	3	2017	0.955	1.23258	0.973	34.5366	0.493102	9.1e-06	0.003836	24.05	1.3785	0.106044	-2.47017	3.18013	3.54202	0.320996
Black metal mining and beneficiation industry	3	2018	0.941	1.15986	0.977	40.5457	0.48127	0.000135	0.004157	28.4467	0.310047	0.0619667	-2.98656	3.34803	3.70243	-1.17103
Black metal mining and beneficiation industry	3	2019	0.916	1.06243	0.914	49.0682	0.442215	0.001786	0.005889	28.7848	1.29157	0.0958575	-1.74384	3.35985	3.89321	0.255859
Black metal mining and beneficiation industry	3	2020	1.263	1.34185	0.785	56.6691	0.436996	0.000465	0.006992	33.6532	2.28854	0.127523	-0.0619987	3.51611	4.03723	0.827916
Non ferrous metal mining and beneficiation industry	4	2009	1.21	1	0.673	7.63626	0.197685	0.061314	0.002517	5.65608	1.0316	0.0856459	1.43536	1.73273	2.03291	0.0311071
Non ferrous metal mining and beneficiation industry	4	2010	0.812	0.812	0.609	9.05363	0.276539	0.04124	0.002163	6.94747	1.77674	0.117451	2.02075	1.93838	2.20317	0.574779
Non ferrous metal mining and beneficiation industry	4	2011	0.967	0.785204	0.411	9.52314	0.283796	0.009208	0.003342	6.51207	2.79804	0.157338	3.54287	1.87366	2.25373	1.02892
Non ferrous metal mining and beneficiation industry	4	2012	0.797	0.625808	0.718	14.165	0.329908	0.004749	0.004663	9.59369	2.83637	0.164269	0.583941	2.26111	2.65077	1.04252
Non ferrous metal mining and beneficiation industry	4	2013	0.985	0.61642	0.704	16.8553	0.325739	0.002466	0.004614	10.8673	2.9203	0.153915	0.703551	2.38576	2.82466	1.07169
Non ferrous metal mining and beneficiation industry	4	2014	1.03	0.634913	0.819	20.0347	0.350542	0.003105	0.004025	11.5143	2.24236	0.125881	-0.431324	2.44359	2.99747	0.807531
Non ferrous metal mining and beneficiation industry	4	2015	1.274	0.808879	0.579	22.3433	0.326775	0.001447	0.005898	13.7918	1.95709	0.137482	2.29734	2.62407	3.10653	0.67146
Non ferrous metal mining and beneficiation industry	4	2016	1.05	0.849323	0.594	25.2728	0.346832	0.002827	0.007011	17.1737	2.9657	0.174542	1.71376	2.84338	3.22973	1.08712
Non ferrous metal mining and beneficiation industry	4	2017	0.952	0.808556	0.841	27.674	0.348988	0.002713	0.007144	17.5681	2.57295	0.161161	-0.624943	2.86608	3.32049	0.945053
Non ferrous metal mining and beneficiation industry	4	2018	0.912	0.737403	1	34.2659	0.340327	0.002638	0.007422	18.9931	2.80557	0.163994	-2.12046	2.94408	3.53415	1.03161
Non ferrous metal mining and beneficiation industry	4	2019	1.094	0.806719	0.991	38.084	0.327655	0.002091	0.007681	20.6018	2.62148	0.15051	-2.11988	3.02538	3.63979	0.963737
Non ferrous metal mining and beneficiation industry	4	2020	1.434	1.15683	1	45.0054	0.301012	0.003671	0.010418	24.1708	2.43858	0.150518	-2.2989	3.18514	3.80678	0.891415
Non-metallic mining and beneficiation industry	5	2009	1.317	1	0.567	6.01187	0.359442	0.050048	0.00246	4.5554	1.83299	0.101219	2.49303	1.51631	1.79374	0.605951
Non-metallic mining and beneficiation industry	5	2010	0.824	0.824	0.554	8.01493	0.339819	0.041397	0.002613	4.99412	1.91675	0.104002	2.60419	1.60826	2.08131	0.650633
Non-metallic mining and beneficiation industry	5	2011	0.847	0.697928	0.617	8.16002	0.377091	0.027131	0.003413	5.48284	2.31128	0.1397	1.73479	1.70162	2.09925	0.837801
Non-metallic mining and beneficiation industry	5	2012	0.847	0.591145	0.724	9.57865	0.451411	0.020302	0.003487	6.28305	2.77029	0.161742	0.534757	1.83786	2.25954	1.01895
Non-metallic mining and beneficiation industry	5	2013	1.065	0.629569	0.613	10.4556	0.477046	0.012107	0.003814	6.98494	2.73911	0.119892	1.62093	1.94376	2.34714	1.00764
Non-metallic mining and beneficiation industry	5	2014	1.152	0.725264	0.847	11.9482	0.49434	0.010549	0.003447	7.87142	2.80658	0.125636	-0.650773	2.06324	2.48058	1.03197
Non-metallic mining and beneficiation industry	5	2015	1.204	0.873218	0.696	13.7293	0.47805	0.00865	0.006361	8.70615	2.50932	0.143997	0.853705	2.16403	2.61953	0.920011
Non-metallic mining and beneficiation industry	5	2016	0.966	0.843528	0.691	18.1639	0.574042	0.007021	0.005718	11.6634	2.3851	0.1361	0.92913	2.45646	2.89944	0.86924
Non-metallic mining and beneficiation industry	5	2017	0.936	0.789543	0.953	19.2263	0.492407	0.006111	0.005798	12.5381	2.87269	0.151467	-1.64335	2.52877	2.95628	1.05525
Non-metallic mining and beneficiation industry	5	2018	0.949	0.749276	0.991	20.5036	0.47079	0.004253	0.00664	12.2165	2.89621	0.150497	-1.99174	2.50279	3.0206	1.0634
Non-metallic mining and beneficiation industry	5	2019	1.074	0.804722	0.921	22.431	0.476165	0.004612	0.005163	15.2052	3.22701	0.167139	-1.23009	2.72164	3.11044	1.17155
Non-metallic mining and beneficiation industry	5	2020	1.185	0.953596	0.825	23.2587	0.477598	0.004057	0.006239	16.6856	3.04386	0.165187	-0.415597	2.81455	3.14668	1.11313
Agricultural and sideline food processing industry	6	2009	0.942	1	0.768	8.86655	0.322186	0.10427	0.002025	6.62692	7.45518	0.319473	-0.00714	1.89114	2.18229	2.00891
Agricultural and sideline food processing industry	6	2010	0.939	0.939	0.803	9.78148	0.390067	0.10644	0.002401	7.26517	7.77776	0.334776	0.0320032	1.98309	2.28049	2.05127
Agricultural and sideline food processing industry	6	2011	1.022	0.959658	0.816	10.6109	0.410838	0.086004	0.003101	7.84603	8.02539	0.348762	0.0695605	2.06001	2.36188	2.08261
Agricultural and sideline food processing industry	6	2012	0.958	0.919352	0.86	11.9835	0.465706	0.071876	0.004197	8.34875	8.52748	0.363749	0.242116	2.12211	2.48353	2.14329
Agricultural and sideline food processing industry	6	2013	0.958	0.88074	0.757	13.6014	0.476367	0.061747	0.005294	8.4944	8.68857	0.363177	-0.0745202	2.13941	2.61017	2.16201
Agricultural and sideline food processing industry	6	2014	1.048	0.923015	0.973	14.888	0.492073	0.057185	0.003621	8.88938	8.86619	0.360814	0.725394	2.18486	2.70056	2.18224
Agricultural and sideline food processing industry	6	2015	1.211	1.11777	0.77	16.832	0.484018	0.051308	0.006973	10.2165	9.10818	0.378671	-0.0394691	2.324	2.82328	2.20917
Agricultural and sideline food processing industry	6	2016	1.157	1.29326	0.817	20.4478	0.461143	0.049911	0.008602	12.4857	9.25841	0.379526	0.174026	2.52458	3.01788	2.22553
Agricultural and sideline food processing industry	6	2017	0.768	0.993225	0.858	20.544	0.50611	0.05142	0.009126	16.0244	9.51305	0.396835	0.407108	2.77411	3.02257	2.25266
Agricultural and sideline food processing industry	6	2018	0.739	0.733993	0.803	22.6419	0.498282	0.045868	0.009781	13.6124	9.57723	0.405417	0.126214	2.61098	3.1198	2.25939
Agricultural and sideline food processing industry	6	2019	1.037	0.761151	0.804	24.6185	0.511336	0.045126	0.010343	15.8425	9.63069	0.404238	0.13444	2.7627	3.2035	2.26496
Agricultural and sideline food processing industry	6	2020	1.005	0.764957	0.639	26.08	0.513551	0.041211	0.011833	16.7242	9.69264	0.410409	-0.780208	2.81686	3.26117	2.27137
Food manufacturing industry	7	2009	1.018	1	0.714	9.23608	0.220154	0.110299	0.004113	7.78194	7.26961	0.29885	-0.0148157	2.05181	2.22312	1.9837
Food manufacturing industry	7	2010	1.032	1.032	0.64	10.0572	0.309451	0.104191	0.004458	8.00796	7.40445	0.309934	-0.0729726	2.08044	2.30829	2.00208
Food manufacturing industry	7	2011	1.04	1.07328	0.743	11.1729	0.332	0.095464	0.004636	9.11946	7.81278	0.328085	-0.0515703	2.21041	2.41349	2.05576
Food manufacturing industry	7	2012	0.92	0.987418	0.828	12.0904	0.369088	0.087617	0.006812	9.66999	8.02514	0.337954	0.0922344	2.26903	2.49241	2.08258
Food manufacturing industry	7	2013	1.052	1.03876	0.719	13.1515	0.37228	0.071324	0.00893	9.81893	8.08275	0.334036	-0.121546	2.28431	2.57654	2.08973
Food manufacturing industry	7	2014	1.006	1.045	0.927	14.3036	0.400785	0.066871	0.00626	9.93154	8.37956	0.337714	0.39481	2.29572	2.66051	2.1258
Food manufacturing industry	7	2015	1.156	1.20802	0.851	15.6444	0.377078	0.062329	0.011062	11.4336	8.38377	0.344974	0.192421	2.43656	2.75011	2.1263
Food manufacturing industry	7	2016	0.972	1.17419	0.783	18.508	0.350749	0.060361	0.01355	13.2318	8.45222	0.349159	0.0106782	2.58262	2.9182	2.13443
Food manufacturing industry	7	2017	0.915	1.07438	0.742	18.4773	0.382403	0.056219	0.01363	12.8471	8.57417	0.360952	-0.115426	2.55312	2.91654	2.14875
Food manufacturing industry	7	2018	0.976	1.0486	0.687	20.7542	0.392551	0.050992	0.013934	14.1475	8.6885	0.361724	-0.309171	2.64954	3.03275	2.162
Food manufacturing industry	7	2019	1.031	1.08111	0.769	22.9911	0.38722	0.051032	0.014897	15.6626	8.83698	0.36309	-0.0376355	2.75128	3.13511	2.17895
Food manufacturing industry	7	2020	1.032	1.1157	0.597	24.0452	0.393838	0.046522	0.016013	16.8341	8.94508	0.372932	-0.713849	2.82341	3.17993	2.1911
Beverage manufacturing industry	8	2009	1.196	1	0.503	14.2669	0.149804	0.041898	0.006967	11.0478	6.91736	0.303872	0.151564	2.40223	2.65794	1.93403
Beverage manufacturing industry	8	2010	0.925	0.925	0.6	15.1991	0.223282	0.04201	0.006569	11.9736	7.08011	0.304334	0.034094	2.4827	2.72124	1.95729
Beverage manufacturing industry	8	2011	0.954	0.88245	0.583	16.1248	0.237775	0.035126	0.009439	12.5499	7.39592	0.315094	-0.0991612	2.52971	2.78036	2.00093
Beverage manufacturing industry	8	2012	0.877	0.773909	0.637	17.3575	0.290074	0.029997	0.014237	13.3997	7.75613	0.326159	-0.18471	2.59523	2.85403	2.04848
Beverage manufacturing industry	8	2013	1.01	0.781648	0.612	18.7251	0.292388	0.022653	0.013882	13.3893	7.9189	0.320336	-0.277131	2.59446	2.92986	2.06925
Beverage manufacturing industry	8	2014	1.018	0.795717	0.769	19.5373	0.303492	0.019777	0.010616	14.0685	8.08149	0.321759	-0.0206146	2.64394	2.97233	2.08958
Beverage manufacturing industry	8	2015	1.136	0.903935	0.687	20.8628	0.288096	0.017222	0.014634	14.3936	8.14525	0.330877	-0.198819	2.66678	3.03797	2.09743
Beverage manufacturing industry	8	2016	1.086	0.981673	0.589	23.5001	0.282906	0.017949	0.016819	16.8197	8.28328	0.332307	-0.467912	2.82255	3.157	2.11424
Beverage manufacturing industry	8	2017	0.72	0.706805	0.732	23.9197	0.297953	0.01611	0.013379	19.1665	8.7562	0.34611	-0.165364	2.95316	3.1747	2.16976
Beverage manufacturing industry	8	2018	1.006	0.711046	0.741	25.903	0.310194	0.016899	0.014371	17.9308	8.61897	0.342392	-0.122298	2.88652	3.25436	2.15396
Beverage manufacturing industry	8	2019	1.044	0.742332	0.781	27.4958	0.316029	0.014268	0.012587	20.4624	8.78108	0.320184	0.0062972	3.01859	3.31403	2.1726
Beverage manufacturing industry	8	2020	1.122	0.832896	0.807	29.8235	0.331529	0.013821	0.013513	22.1221	8.84994	0.34524	0.102968	3.09658	3.3953	2.18041
Tobacco Products Industry	9	2009	1.179	1	0.276	32.6751	0.000423	0.008913	0.015318	22.5455	-2.13461	-0.10614	10.3089	3.11553	3.48661
Tobacco Products Industry	9	2010	1.656	1.656	0.302	33.5729	0.00158	0.008427	0.014155	27.159	-0.559083	-0.0175144	8.12022	3.30171	3.51372
Tobacco Products Industry	9	2011	1.322	2.18923	0.433	36.0215	0.000537	0.006555	0.017544	29.043	-0.689289	0.0039758	5.9905	3.36878	3.58412
Tobacco Products Industry	9	2012	0.781	1.70979	0.527	35.8154	0.002529	0.004984	0.01869	38.4542	-0.875005	-0.0013329	4.46727	3.64947	3.57838
Tobacco Products Industry	9	2013	0.847	1.44819	0.598	38.7	0.002996	0.004864	0.020929	41.4324	-0.798884	-0.014863	3.1794	3.72406	3.65584
Tobacco Products Industry	9	2014	0.96	1.39026	0.789	40.7147	0.002844	0.004925	0.019093	37.61	-0.701222	-0.0192567	-0.169312	3.62727	3.70659
Tobacco Products Industry	9	2015	1.249	1.73644	0.591	46.6362	0.003512	0.004651	0.017476	45.1796	-0.587532	0.0026286	3.21458	3.81065	3.84238
Tobacco Products Industry	9	2016	1.131	1.96391	0.74	49.8154	0.000734	0.004595	0.020126	46.5999	-0.591249	0.0140676	0.670278	3.8416	3.90832
Tobacco Products Industry	9	2017	1.198	2.35277	1	48.3011	0.006546	0.004331	0.02138	49.006	0.0473266	0.0490464	-3.46163	3.89194	3.87745	-3.05068
Tobacco Products Industry	9	2018	0.771	1.81399	0.909	54.8539	0.003699	0.004094	0.016908	47.1572	-0.619451	-0.0323423	-2.22535	3.85349	4.00467
Tobacco Products Industry	9	2019	1.179	2.13869	1	59.0033	0.004308	0.004612	0.018564	56.0029	0.773768	0.0626925	-3.1084	4.0254	4.07759	-0.256484
Tobacco Products Industry	9	2020	1.873	4.00576	0.656	59.3689	0.004198	0.004748	0.021982	53.2826	1.0904	0.0663373	1.6491	3.97561	4.08377	0.0865446
textile industry	10	2009	1.147	1	0.542	6.38131	0.396172	0.269588	0.003489	4.52237	8.77167	0.396835	-0.838697	1.50904	1.85337	2.17153
textile industry	10	2010	1.119	1.119	0.568	6.88096	0.398697	0.246857	0.003205	4.71072	8.99888	0.408809	-0.852482	1.54984	1.92876	2.1971
textile industry	10	2011	0.984	1.1011	0.64	7.57059	0.423818	0.219335	0.003259	5.24448	9.20866	0.422818	-0.626232	1.65718	2.02427	2.22015
textile industry	10	2012	0.914	1.0064	0.785	8.35147	0.473499	0.195688	0.004784	5.80115	9.58593	0.430756	0.0307513	1.75806	2.12244	2.2603
textile industry	10	2013	1.042	1.04867	0.867	9.13923	0.505932	0.166095	0.006014	6.28087	9.61919	0.420572	0.47414	1.83751	2.21258	2.26376
textile industry	10	2014	1.135	1.19024	0.958	9.69641	0.489449	0.164373	0.005155	6.53467	9.86558	0.425197	1.06274	1.87712	2.27176	2.28905
textile industry	10	2015	1.176	1.39972	0.908	11.0497	0.463529	0.153603	0.008638	7.50177	9.51639	0.428523	0.666468	2.01514	2.4024	2.25302
textile industry	10	2016	1.142	1.59848	0.903	13.8148	0.517554	0.115846	0.009873	8.6566	9.19011	0.414298	0.551646	2.15832	2.62574	2.21813
textile industry	10	2017	0.931	1.48819	0.889	14.82	0.508965	0.108736	0.010957	9.52167	9.33701	0.426811	0.524763	2.25357	2.69598	2.23399
textile industry	10	2018	0.999	1.4867	0.926	15.9992	0.504488	0.100452	0.011599	10.1601	9.21331	0.424703	0.661657	2.31847	2.77254	2.22065
textile industry	10	2019	1.126	1.67403	0.972	17.2729	0.515298	0.092138	0.013297	10.4542	9.0879	0.428614	0.815784	2.347	2.84914	2.20694
textile industry	10	2020	1.479	2.47588	0.935	19.0582	0.528518	0.086223	0.014588	11.4931	8.91661	0.424486	0.600436	2.44175	2.9475	2.18792
Textile and clothing, shoes, and hat manufacturing industry	11	2009	0.861	1	0.582	2.47093	0.311948	0.486084	0.001057	2.5467	7.18179	0.298792	-0.0066484	0.934798	0.904595	1.97155
Textile and clothing, shoes, and hat manufacturing industry	11	2010	0.927	0.927	0.567	2.67344	0.320762	0.455328	0.001097	3.11815	7.23697	0.306537	-0.0329481	1.13724	0.983366	1.9792
Textile and clothing, shoes, and hat manufacturing industry	11	2011	1.021	0.946467	0.581	2.89295	0.320264	0.430534	0.001206	3.02043	7.72084	0.323436	-0.242028	1.1054	1.06228	2.04392
Textile and clothing, shoes, and hat manufacturing industry	11	2012	0.946	0.895358	0.736	3.34652	0.369544	0.362993	0.001417	3.22359	8.14784	0.33236	-0.0934363	1.1705	1.20792	2.09775
Textile and clothing, shoes, and hat manufacturing industry	11	2013	1.106	0.990266	0.616	3.49469	0.388551	0.310225	0.002021	3.38154	7.93904	0.317924	-0.277742	1.21833	1.25124	2.07179
Textile and clothing, shoes, and hat manufacturing industry	11	2014	1.027	1.017	0.698	4.00787	0.409329	0.278984	0.00166	3.6106	7.93133	0.316074	-0.136835	1.28387	1.38826	2.07082
Textile and clothing, shoes, and hat manufacturing industry	11	2015	1.251	1.27227	0.575	4.73858	0.395047	0.243558	0.00451	4.44295	7.65165	0.316696	-0.218234	1.49132	1.55574	2.03492
Textile and clothing, shoes, and hat manufacturing industry	11	2016	1.218	1.54963	0.698	5.88459	0.45555	0.255727	0.00724	5.01543	8.2351	0.32519	-0.191181	1.61252	1.77234	2.1084
Textile and clothing, shoes, and hat manufacturing industry	11	2017	1.103	1.70924	0.679	6.26036	0.424045	0.243043	0.007541	5.20855	8.29081	0.321588	-0.248197	1.6503	1.83424	2.11515
Textile and clothing, shoes, and hat manufacturing industry	11	2018	0.645	1.10246	0.754	6.95102	0.42608	0.232549	0.00624	5.58324	8.2316	0.338997	-0.0591849	1.71977	1.93889	2.10798
Textile and clothing, shoes, and hat manufacturing industry	11	2019	0.99	1.09143	0.768	7.84309	0.432023	0.216793	0.007322	5.93495	7.9487	0.329514	-0.0193458	1.78086	2.05963	2.07301
Textile and clothing, shoes, and hat manufacturing industry	11	2020	1.008	1.10016	0.67	8.72357	0.437455	0.199999	0.007962	6.23645	7.75676	0.327691	-0.142007	1.83041	2.16603	2.04856
Leather, fur, feathers (down) and their products industry	12	2009	0.829	1	0.743	2.16177	0.276447	0.516927	0.000899	2.38214	6.38965	0.255176	0.061986	0.867999	0.770927	1.85468
Leather, fur, feathers (down) and their products industry	12	2010	0.998	0.998	0.726	2.26629	0.298172	0.483631	0.000819	2.51211	6.62515	0.27008	0.0634634	0.921123	0.818144	1.89087
Leather, fur, feathers (down) and their products industry	12	2011	1.078	1.07584	0.703	2.48735	0.315394	0.437442	0.001367	2.84049	6.91175	0.281417	0.042767	1.04398	0.911218	1.93322
Leather, fur, feathers (down) and their products industry	12	2012	0.93	1.00053	0.912	2.80439	0.363483	0.37427	0.001381	3.04812	7.1256	0.286634	-0.0119549	1.11452	1.03119	1.96369
Leather, fur, feathers (down) and their products industry	12	2013	1.014	1.01454	0.706	3.19637	0.38572	0.313525	0.001996	3.34523	7.02388	0.278349	0.022999	1.20754	1.16202	1.94932
Leather, fur, feathers (down) and their products industry	12	2014	1.057	1.07237	0.927	3.48739	0.404205	0.298704	0.001776	3.37613	7.15074	0.281526	-0.0051247	1.21673	1.24915	1.96721
Leather, fur, feathers (down) and their products industry	12	2015	1.142	1.22465	0.649	4.07003	0.393571	0.273343	0.003064	3.71931	7.12132	0.284253	0.0129548	1.31354	1.40365	1.96309
Leather, fur, feathers (down) and their products industry	12	2016	1.109	1.35813	0.688	4.79449	0.436715	0.263604	0.004091	4.361	7.4476	0.302775	-0.0564854	1.4727	1.56747	2.00789
Leather, fur, feathers (down) and their products industry	12	2017	0.97	1.31739	0.889	5.21596	0.341192	0.247497	0.004558	6.23867	7.48126	0.306605	0.0761033	1.83077	1.65172	2.0124
Leather, fur, feathers (down) and their products industry	12	2018	0.783	1.03152	0.774	5.86023	0.374099	0.245175	0.005226	4.659	7.51114	0.308355	-0.0039695	1.5388	1.76819	2.01639
Leather, fur, feathers (down) and their products industry	12	2019	1.039	1.07175	0.775	6.44312	0.377356	0.234758	0.006124	4.84089	7.30495	0.305659	-0.0012898	1.5771	1.86301	1.98855
Leather, fur, feathers (down) and their products industry	12	2020	1.001	1.07282	0.743	7.194	0.39113	0.223081	0.007065	5.40275	7.1228	0.299909	0.0034852	1.68691	1.97325	1.9633
Wood processing and wood, bamboo, rattan, palm and grass products	13	2009	0.855	1	0.533	6.27133	0.511587	0.2192	0.001462	4.88444	4.63014	0.201335	1.37549	1.58605	1.83599	1.53259
Wood processing and wood, bamboo, rattan, palm and grass products	13	2010	0.959	0.959	0.564	6.63883	0.546715	0.204875	0.001423	5.04246	4.71016	0.207454	1.16439	1.61789	1.89294	1.54972
Wood processing and wood, bamboo, rattan, palm and grass products	13	2011	1.025	0.982975	0.581	6.9515	0.582219	0.168343	0.002384	5.42513	4.96247	0.221801	0.962258	1.69104	1.93896	1.6019
Wood processing and wood, bamboo, rattan, palm and grass products	13	2012	0.866	0.851256	0.744	7.90396	0.645545	0.128278	0.002468	5.89474	5.49469	0.243998	0.129716	1.77406	2.06736	1.70378
Wood processing and wood, bamboo, rattan, palm and grass products	13	2013	1.091	0.928721	0.614	8.63412	0.653325	0.105247	0.002759	6.35264	5.49298	0.238242	0.609007	1.84887	2.15572	1.70347
Wood processing and wood, bamboo, rattan, palm and grass products	13	2014	0.986	0.915719	0.866	9.86802	0.666526	0.090452	0.001022	6.44866	5.6234	0.225839	-0.294898	1.86387	2.2893	1.72694
Wood processing and wood, bamboo, rattan, palm and grass products	13	2015	1.215	1.1126	0.667	11.2191	0.650062	0.080467	0.003601	7.42446	5.1574	0.234689	0.496607	2.00478	2.41762	1.64043
Wood processing and wood, bamboo, rattan, palm and grass products	13	2016	1.064	1.1838	0.762	13.4268	0.679622	0.068967	0.005414	8.90476	5.3143	0.237845	0.0702843	2.18659	2.59725	1.6704
Wood processing and wood, bamboo, rattan, palm and grass products	13	2017	0.928	1.09857	0.885	14.1321	0.658989	0.065779	0.005945	9.18666	4.88486	0.239504	-0.531521	2.21775	2.64845	1.58614
Wood processing and wood, bamboo, rattan, palm and grass products	13	2018	0.897	0.985418	0.841	16.112	0.668658	0.058369	0.007113	10.3601	5.17488	0.237	-0.270954	2.33796	2.77956	1.64382
Wood processing and wood, bamboo, rattan, palm and grass products	13	2019	1.093	1.07706	0.839	17.0359	0.671118	0.056947	0.008716	10.4131	4.78724	0.227657	-0.313212	2.34307	2.83532	1.56595
Wood processing and wood, bamboo, rattan, palm and grass products	13	2020	1.279	1.37756	0.807	17.5002	0.673581	0.060321	0.009691	10.9283	4.79124	0.23869	-0.145281	2.39136	2.86221	1.56679
Furniture manufacturing industry	14	2009	0.879	1	0.677	4.28497	0.32627	0.52709	0.001536	4.27655	4.87201	0.18833	0.516617	1.45315	1.45511	1.58351
Furniture manufacturing industry	14	2010	0.921	0.921	0.722	4.80955	0.337232	0.475748	0.001041	4.39427	5.14133	0.201543	0.255262	1.4803	1.5706	1.63731
Furniture manufacturing industry	14	2011	1.034	0.952314	0.674	5.50942	0.370427	0.437353	0.0013	5.02607	5.55341	0.217464	0.373852	1.61464	1.70646	1.71441
Furniture manufacturing industry	14	2012	1.077	1.02564	0.755	5.51422	0.411359	0.369802	0.001986	5.39182	5.87939	0.231006	0.0686847	1.68488	1.70733	1.77145
Furniture manufacturing industry	14	2013	1.072	1.09949	0.646	6.22047	0.450386	0.296107	0.003241	5.98661	5.9725	0.229319	0.350356	1.78953	1.82784	1.78716
Furniture manufacturing industry	14	2014	1.044	1.14787	0.754	6.6394	0.457353	0.279502	0.002016	6.13121	6.24707	0.231318	0.0510886	1.81339	1.89302	1.83211
Furniture manufacturing industry	14	2015	1.049	1.20411	0.627	7.6308	0.447566	0.252066	0.004661	6.51391	5.97043	0.231095	0.401014	1.87394	2.03219	1.78682
Furniture manufacturing industry	14	2016	1.326	1.59665	0.885	9.97331	0.515291	0.232237	0.007479	8.72954	6.09005	0.223189	-0.250762	2.16671	2.29991	1.80666
Furniture manufacturing industry	14	2017	0.99	1.58069	0.82	10.1658	0.466977	0.218688	0.008101	9.46283	6.2291	0.232278	-0.0841736	2.24737	2.31903	1.82923
Furniture manufacturing industry	14	2018	0.59	0.932604	0.81	11.4511	0.473719	0.214873	0.009436	9.02882	6.23435	0.246915	-0.063172	2.20042	2.43809	1.83007
Furniture manufacturing industry	14	2019	1.075	1.00255	0.847	12.4976	0.490673	0.205345	0.009767	9.83653	6.15935	0.243397	-0.150327	2.2861	2.52554	1.81797
Furniture manufacturing industry	14	2020	1.024	1.02661	0.672	13.2247	0.499754	0.203463	0.012185	11.4388	5.85053	0.240764	0.310788	2.43701	2.58209	1.76653
Paper and Paper Products Industry	15	2009	0.761	1	0.68	16.6009	0.274146	0.076968	0.004019	9.23905	7.71021	0.329131	-0.118831	2.22344	2.80946	2.04255
Paper and Paper Products Industry	15	2010	1.078	1.078	0.608	17.5429	0.367663	0.090378	0.003886	10.3825	7.81011	0.343181	-0.242731	2.34012	2.86465	2.05542
Paper and Paper Products Industry	15	2011	1.156	1.24617	0.744	19.1822	0.384888	0.084802	0.004068	11.3108	8.21198	0.352741	-0.0811216	2.42576	2.95398	2.10559
Paper and Paper Products Industry	15	2012	0.943	1.17514	0.645	20.4135	0.425355	0.071487	0.005664	13.2025	8.51448	0.364841	-0.398516	2.58041	3.0162	2.14177
Paper and Paper Products Industry	15	2013	0.978	1.14928	0.673	21.738	0.432783	0.056339	0.007303	14.6291	8.57434	0.35159	-0.329392	2.68301	3.07906	2.14877
Paper and Paper Products Industry	15	2014	1.096	1.25961	0.759	24.0494	0.450636	0.065282	0.005879	15.9249	9.11914	0.360743	-0.0869994	2.76788	3.18011	2.21038
Paper and Paper Products Industry	15	2015	1.232	1.55185	0.758	28.0072	0.417104	0.051921	0.010397	17.9373	9.22505	0.37254	-0.0962519	2.88688	3.33246	2.22192
Paper and Paper Products Industry	15	2016	1.411	2.18965	0.838	31.4578	0.388355	0.047128	0.012872	21.6723	9.55402	0.379946	0.309045	3.07604	3.44865	2.25696
Paper and Paper Products Industry	15	2017	1.071	2.34512	0.742	33.7254	0.435554	0.04422	0.014647	22.3186	9.59215	0.385369	-0.198896	3.10542	3.51825	2.26094
Paper and Paper Products Industry	15	2018	0.674	1.58061	1	35.4476	0.434622	0.043717	0.016364	24.2638	9.76751	0.373441	1.26473	3.18899	3.56806	2.27906
Paper and Paper Products Industry	15	2019	1.122	1.77344	1	37.3704	0.433864	0.040118	0.017398	25.3196	9.29802	0.376815	1.03644	3.23158	3.62088	2.2298
Paper and Paper Products Industry	15	2020	1.255	2.22567	0.996	40.6125	0.444261	0.038968	0.019056	27.6756	9.39694	0.370046	1.06489	3.32055	3.70408	2.24038
Reproduction in the printing industry and recording media	16	2009	1.187	1	0.408	10.4167	0.257044	0.113123	0.002595	8.17025	4.37057	0.181522	2.286	2.1005	2.34341	1.47489
Reproduction in the printing industry and recording media	16	2010	0.819	0.819	0.53	10.9827	0.282442	0.104458	0.002326	8.63317	4.37907	0.181781	1.53007	2.15561	2.39632	1.47684
Reproduction in the printing industry and recording media	16	2011	0.974	0.797706	0.577	11.4519	0.308234	0.108843	0.00319	9.32509	4.57614	0.195358	1.15375	2.23271	2.43816	1.52086
Reproduction in the printing industry and recording media	16	2012	0.911	0.72671	0.645	11.9309	0.361087	0.100873	0.005125	9.9093	4.92439	0.20372	0.662843	2.29347	2.47913	1.5942
Reproduction in the printing industry and recording media	16	2013	1.023	0.743424	0.607	12.7147	0.381834	0.090017	0.006295	10.1123	5.20247	0.212129	0.745008	2.31375	2.54276	1.64913
Reproduction in the printing industry and recording media	16	2014	1.07	0.795464	0.734	13.4825	0.40877	0.084554	0.006133	10.3811	5.25419	0.212551	0.190495	2.33999	2.60139	1.65903
Reproduction in the printing industry and recording media	16	2015	1.702	1.35388	0.527	14.4713	0.36785	0.079408	0.011491	11.5139	4.70103	0.20605	1.36963	2.44355	2.67217	1.54778
Reproduction in the printing industry and recording media	16	2016	0.949	1.28483	0.808	17.1216	0.447894	0.072983	0.013313	13.512	5.08865	0.212441	-0.131666	2.60358	2.84034	1.62701
Reproduction in the printing industry and recording media	16	2017	1.079	1.38633	0.75	15.9152	0.41253	0.065622	0.012316	12.3463	5.6462	0.236299	0.0978704	2.51336	2.76728	1.73098
Reproduction in the printing industry and recording media	16	2018	0.693	0.960729	0.836	17.745	0.425503	0.064825	0.01279	13.044	5.64595	0.227206	-0.190121	2.56833	2.8761	1.73094
Reproduction in the printing industry and recording media	16	2019	1	0.960729	0.78	18.45	0.432854	0.060847	0.013503	14.5543	5.57256	0.225582	-0.0027059	2.67789	2.91506	1.71785
Reproduction in the printing industry and recording media	16	2020	0.992	0.953044	0.712	19.7739	0.433796	0.059732	0.01623	14.2957	5.92158	0.234843	0.184333	2.65996	2.98436	1.7786
Cultural, educational, and sports goods manufacturing industry	17	2009	0.918	1	0.909	2.65528	0.265268	0.65392	0.001914	3.00738	5.16053	0.210126	-0.573335	1.10107	0.97655	1.64104
Cultural, educational, and sports goods manufacturing industry	17	2010	0.991	0.991	1	2.80425	0.47928	0.312887	0.001929	3.19899	5.38893	0.219152	-0.86432	1.16284	1.03114	1.68435
Cultural, educational, and sports goods manufacturing industry	17	2011	0.982	0.973162	1	3.0911	0.488686	0.286807	0.00271	3.57442	5.80259	0.232384	-0.663183	1.2738	1.12853	1.7583
Cultural, educational, and sports goods manufacturing industry	17	2012	0.908	0.883631	1	3.43746	0.509192	0.260581	0.003283	3.90318	6.09254	0.251566	-0.522193	1.36179	1.23473	1.80707
Cultural, educational, and sports goods manufacturing industry	17	2013	1.062	0.938416	1	3.90127	0.557944	0.222327	0.005378	4.48316	6.10287	0.245232	-0.517172	1.50033	1.3613	1.80876
Cultural, educational, and sports goods manufacturing industry	17	2014	1.063	0.997536	1	4.03997	0.561236	0.189468	0.002984	4.27445	6.13088	0.240252	-0.503551	1.45266	1.39624	1.81334
Cultural, educational, and sports goods manufacturing industry	17	2015	1.197	1.19405	1	4.50018	0.505167	0.168171	0.007127	4.4603	5.93962	0.244521	-0.596553	1.49522	1.50412	1.78164
Cultural, educational, and sports goods manufacturing industry	17	2016	1.182	1.41137	0.825	6.83647	0.445505	0.324786	0.010324	6.2235	6.88905	0.275036	-0.027967	1.82833	1.92227	1.92993
Cultural, educational, and sports goods manufacturing industry	17	2017	0.912	1.28717	0.772	6.87705	0.352553	0.302648	0.009382	6.05219	7.1484	0.290086	0.0002879	1.80042	1.92819	1.96689
Cultural, educational, and sports goods manufacturing industry	17	2018	0.94	1.20994	0.736	8.13194	0.373129	0.322065	0.010595	8.06816	7.24047	0.293387	-0.0070442	2.08792	2.0958	1.97969
Cultural, educational, and sports goods manufacturing industry	17	2019	0.978	1.18332	0.748	8.8771	0.389398	0.2801	0.011702	7.21737	7.21044	0.29122	-0.0030233	1.97649	2.18348	1.97553
Cultural, educational, and sports goods manufacturing industry	17	2020	0.949	1.12297	0.677	10.0631	0.399578	0.258795	0.013181	8.30979	7.31511	0.294718	-0.0334649	2.11743	2.30888	1.98994
Petroleum processing, coking, and nuclear fuel processing industries	18	2009	1.311	1	1	37.4399	0.072285	0.02738	0.010558	22.5191	4.50695	0.283346	-1.29317	3.11436	3.62274	1.50562
Petroleum processing, coking, and nuclear fuel processing industries	18	2010	1.287	1.287	0.985	42.6602	0.217997	0.01885	0.009711	24.2366	4.75638	0.285114	-1.09227	3.18786	3.75327	1.55949
Petroleum processing, coking, and nuclear fuel processing industries	18	2011	1.236	1.59073	0.985	45.4829	0.21441	0.019725	0.010082	31.5037	5.50784	0.310102	-0.751706	3.45011	3.81734	1.70617
Petroleum processing, coking, and nuclear fuel processing industries	18	2012	0.929	1.47779	0.922	47.9693	0.231923	0.016434	0.012103	42.4255	6.19442	0.333781	-0.305665	3.74775	3.87056	1.82365
Petroleum processing, coking, and nuclear fuel processing industries	18	2013	0.728	1.07583	0.988	63.4718	0.253443	0.01656	0.012008	38.004	6.25533	0.313135	-0.418957	3.63769	4.1506	1.83343
Petroleum processing, coking, and nuclear fuel processing industries	18	2014	1.189	1.27916	0.826	71.2	0.256972	0.013032	0.012545	37.3745	6.24744	0.317148	-0.0946723	3.62099	4.26549	1.83217
Petroleum processing, coking, and nuclear fuel processing industries	18	2015	1.173	1.50046	0.759	72.1086	0.236683	0.009655	0.014189	46.2411	6.3101	0.332889	0.0381555	3.83387	4.27817	1.84215
Petroleum processing, coking, and nuclear fuel processing industries	18	2016	1.021	1.53197	0.98	81.1992	0.129069	0.009647	0.016408	52.3231	6.33331	0.338883	-0.368421	3.95744	4.39691	1.84582
Petroleum processing, coking, and nuclear fuel processing industries	18	2017	0.891	1.36498	0.909	87.0598	0.261983	0.013504	0.014806	56.5798	6.37568	0.349301	-0.226024	4.03565	4.46659	1.85249
Petroleum processing, coking, and nuclear fuel processing industries	18	2018	0.893	1.21893	0.867	95.7048	0.238641	0.013471	0.017094	60.8251	6.47077	0.351806	-0.134491	4.108	4.56127	1.86729
Petroleum processing, coking, and nuclear fuel processing industries	18	2019	0.789	0.961736	0.845	102.435	0.235609	0.014413	0.017	57.9483	6.33587	0.355549	-0.120321	4.05955	4.62923	1.84623
Petroleum processing, coking, and nuclear fuel processing industries	18	2020	0.975	0.937693	0.725	112.392	0.224238	0.017671	0.0162	64.4114	6.4138	0.362178	0.0898988	4.16529	4.72199	1.85845
Chemical raw material and chemical product manufacturing industry	19	2009	0.965	1	0.891	17.465	0.198753	0.096369	0.010153	12.037	9.87715	0.488482	0.667292	2.48799	2.8602	2.29022
Chemical raw material and chemical product manufacturing industry	19	2010	0.907	0.907	0.871	20.5344	0.293868	0.093265	0.012172	13.9864	10.594	0.507141	0.692784	2.63808	3.0221	2.36029
Chemical raw material and chemical product manufacturing industry	19	2011	1.052	0.954164	0.827	22.0412	0.317003	0.092236	0.014391	15.9952	11.1262	0.531577	0.416619	2.77229	3.09291	2.4093
Chemical raw material and chemical product manufacturing industry	19	2012	0.969	0.924585	0.845	23.7256	0.357509	0.08538	0.019777	17.4793	11.6088	0.544916	0.643512	2.86102	3.16655	2.45177
Chemical raw material and chemical product manufacturing industry	19	2013	0.908	0.839523	0.787	27.5938	0.366683	0.062391	0.023225	18.4138	12.0032	0.534528	0.0827809	2.9131	3.31759	2.48518
Chemical raw material and chemical product manufacturing industry	19	2014	1.068	0.896611	0.92	30.9593	0.366769	0.065399	0.016287	19.1243	12.3112	0.53576	1.59508	2.95096	3.43267	2.51051
Chemical raw material and chemical product manufacturing industry	19	2015	1.13	1.01317	0.756	35.9108	0.349976	0.059958	0.029028	22.4088	12.4609	0.563626	-0.27087	3.10945	3.58104	2.52259
Chemical raw material and chemical product manufacturing industry	19	2016	0.989	1.00203	0.686	42.1523	0.339068	0.054512	0.033691	26.7146	12.5547	0.565715	-1.10639	3.28521	3.74129	2.5301
Chemical raw material and chemical product manufacturing industry	19	2017	0.937	0.938898	0.843	45.6917	0.378917	0.051988	0.034367	27.477	12.921	0.576083	0.808247	3.31335	3.82192	2.55886
Chemical raw material and chemical product manufacturing industry	19	2018	0.875	0.821535	0.874	51.183	0.387584	0.052777	0.036493	29.4515	13.0996	0.588012	1.23841	3.38274	3.93541	2.57258
Chemical raw material and chemical product manufacturing industry	19	2019	0.948	0.778816	0.797	56.4014	0.399407	0.05009	0.037292	33.8743	12.9849	0.58715	0.227732	3.52266	4.03249	2.56379
Chemical raw material and chemical product manufacturing industry	19	2020	1.011	0.787383	0.747	59.6594	0.396284	0.049644	0.037219	37.0649	12.989	0.587749	-0.413305	3.61267	4.08865	2.5641
Pharmaceutical manufacturing industry	20	2009	0.938	1	0.733	13.8999	0.157227	0.109278	0.015865	11.8518	6.99847	0.318874	0.0171062	2.47248	2.63188	1.94569
Pharmaceutical manufacturing industry	20	2010	0.915	0.915	0.826	14.4396	0.206478	0.114158	0.01949	12.4189	7.1307	0.326112	-0.0036854	2.51922	2.66997	1.96441
Pharmaceutical manufacturing industry	20	2011	1.064	0.97356	0.762	14.9677	0.219091	0.107159	0.02241	13.2205	7.54328	0.34065	-0.0142981	2.58177	2.70589	2.02066
Pharmaceutical manufacturing industry	20	2012	0.93	0.905411	0.761	15.9249	0.239536	0.100879	0.036622	13.7572	7.83586	0.349688	-0.0268752	2.62156	2.76788	2.05871
Pharmaceutical manufacturing industry	20	2013	1.043	0.944343	0.651	16.7217	0.244516	0.082224	0.04366	14.0098	8.00863	0.350965	-0.237841	2.63976	2.81671	2.08052
Pharmaceutical manufacturing industry	20	2014	1.052	0.993449	0.763	17.4575	0.254721	0.083083	0.031896	14.5623	8.37979	0.35828	-0.0433692	2.67844	2.85977	2.12582
Pharmaceutical manufacturing industry	20	2015	1.164	1.15638	0.566	18.5325	0.245801	0.071144	0.052333	15.7635	8.29456	0.368293	-0.529779	2.7577	2.91953	2.1156
Pharmaceutical manufacturing industry	20	2016	1.031	1.19222	0.814	20.8335	0.272413	0.06719	0.058298	17.2418	8.38648	0.368074	0.0934298	2.84734	3.03656	2.12662
Pharmaceutical manufacturing industry	20	2017	0.856	1.02054	0.835	22.6227	0.257828	0.057809	0.059075	18.5065	8.66989	0.383022	0.184669	2.91812	3.11895	2.15986
Pharmaceutical manufacturing industry	20	2018	0.945	0.964413	0.753	25.374	0.26539	0.056201	0.06021	22.3472	8.88732	0.386598	-0.0994116	3.1067	3.23373	2.18463
Pharmaceutical manufacturing industry	20	2019	0.984	0.948982	0.801	28.1031	0.267572	0.052157	0.055792	25.4492	8.94401	0.384908	0.0852316	3.23668	3.33588	2.19098
Pharmaceutical manufacturing industry	20	2020	1.136	1.07804	0.758	29.5343	0.264963	0.051777	0.055345	47.7894	8.94772	0.378881	-0.0832849	3.8668	3.38555	2.1914
Chemical fiber manufacturing industry	21	2009	1.071	1	0.617	25.8084	0.276971	0.062735	0.00996	17.0997	5.10795	0.243389	0.735524	2.83906	3.2507	1.6308
Chemical fiber manufacturing industry	21	2010	1.163	1.163	0.828	27.2887	0.254147	0.068925	0.013719	18.4387	5.18621	0.254012	-0.212713	2.91445	3.30647	1.646
Chemical fiber manufacturing industry	21	2011	1.157	1.34559	0.606	28.6313	0.280574	0.086792	0.016062	19.6799	5.47159	0.274664	0.646655	2.9796	3.3545	1.69957
Chemical fiber manufacturing industry	21	2012	1.031	1.3873	0.719	28.9709	0.340435	0.085078	0.019771	20.5732	5.48705	0.271673	0.222782	3.02399	3.36629	1.70239
Chemical fiber manufacturing industry	21	2013	1.105	1.53297	0.966	30.9641	0.358745	0.065888	0.024333	21.7532	5.38024	0.253946	-0.734785	3.07976	3.43283	1.68273
Chemical fiber manufacturing industry	21	2014	1.133	1.73686	1	30.9838	0.354655	0.06594	0.025605	20.6356	5.50922	0.262131	-0.805828	3.02702	3.43346	1.70642
Chemical fiber manufacturing industry	21	2015	1.004	1.7438	0.671	35.4005	0.373244	0.065856	0.031219	22.1848	5.442	0.269936	0.411067	3.09941	3.56673	1.69415
Chemical fiber manufacturing industry	21	2016	0.943	1.64441	0.672	39.4682	0.396764	0.070308	0.032145	23.5156	5.56366	0.26972	0.378537	3.15766	3.6755	1.71626
Chemical fiber manufacturing industry	21	2017	0.746	1.22673	0.818	39.0649	0.398681	0.067927	0.034143	25.9074	5.65538	0.275108	-0.129036	3.25453	3.66522	1.73261
Chemical fiber manufacturing industry	21	2018	0.938	1.15067	0.896	44.1995	0.40884	0.070783	0.037901	27.8224	6.08408	0.285233	-0.278377	3.32584	3.78871	1.80568
Chemical fiber manufacturing industry	21	2019	1.476	1.69839	0.889	46.0847	0.417363	0.066472	0.04054	28.8815	5.57003	0.262232	-0.38597	3.3632	3.83048	1.7174
Chemical fiber manufacturing industry	21	2020	0.916	1.55572	0.761	51.1315	0.390671	0.071951	0.03737	32.0829	5.55723	0.262754	0.0646102	3.46832	3.9344	1.7151
Plastic rubber	22	2009	0.801	1	0.483	8.4207	0.275557	0.260243	0.003845	7.08546	8.68819	0.372797	-0.992817	1.95805	2.13069	2.16196
Plastic rubber	22	2010	1.072	1.072	0.558	8.79217	0.287216	0.264724	0.003871	7.20522	8.94022	0.387506	-0.864258	1.97481	2.17386	2.19056
Plastic rubber	22	2011	1.067	1.14382	0.572	9.18972	0.303858	0.249174	0.005597	7.8868	9.37614	0.405684	-1.00853	2.06519	2.21809	2.23817
Plastic rubber	22	2012	0.95	1.08663	0.717	9.74713	0.338238	0.225099	0.009188	8.15052	9.95267	0.421616	-0.381869	2.09808	2.27697	2.29784
Plastic rubber	22	2013	1.008	1.09533	0.683	10.4937	0.35642	0.180484	0.00898	8.554	10.021	0.415084	-0.604995	2.1464	2.35078	2.30468
Plastic rubber	22	2014	1.081	1.18405	0.773	11.1647	0.374647	0.172431	0.009343	8.79176	10.2575	0.422527	-0.042407	2.17381	2.41276	2.328
Plastic rubber	22	2015	1.114	1.31903	0.667	13.2398	0.343811	0.160278	0.013421	10.2173	10.136	0.425772	-0.734014	2.32408	2.58323	2.31609
Plastic rubber	22	2016	1.598	2.10781	0.72	16.5857	0.466597	0.144721	0.020934	38.4472	10.1853	0.427782	-0.393802	3.64929	2.80854	2.32094
Plastic rubber	22	2017	0.869	1.83168	0.815	17.487	0.414362	0.197479	0.01913	14.6438	10.2842	0.427532	0.245629	2.68402	2.86146	2.33061
Plastic rubber	22	2018	0.977	1.78956	0.864	19.1543	0.425151	0.128983	0.020297	13.728	10.3327	0.432448	0.59115	2.61944	2.95253	2.33531
Plastic rubber	22	2019	1.016	1.81819	0.866	20.4243	0.430817	0.117589	0.020622	16.1214	10.3705	0.419668	0.612329	2.78015	3.01673	2.33897
Plastic rubber	22	2020	1.007	1.83092	0.76	21.5421	0.43874	0.115332	0.023412	17.7835	10.2613	0.429761	-0.131073	2.87827	3.07001	2.32838
Non metallic mineral products industry	23	2009	0.935	1	0.619	10.4334	0.350431	0.105077	0.00339	6.90344	8.67782	0.414703	-0.533352	1.93202	2.34501	2.16077
Non metallic mineral products industry	23	2010	0.99	0.99	0.597	11.6094	0.389831	0.099542	0.003439	7.59204	8.97106	0.425377	-0.724276	2.0271	2.45181	2.194
Non metallic mineral products industry	23	2011	0.988	0.97812	0.65	12.5966	0.415803	0.089476	0.003427	8.56645	9.46755	0.443628	-0.654939	2.14785	2.53343	2.24787
Non metallic mineral products industry	23	2012	0.906	0.886177	0.693	14.4788	0.478515	0.07091	0.006234	9.64805	9.86372	0.468299	-0.512253	2.26676	2.67269	2.28886
Non metallic mineral products industry	23	2013	0.994	0.88086	0.65	16.6325	0.486962	0.051963	0.007827	10.4132	9.89539	0.454765	-0.776713	2.34307	2.81136	2.29207
Non metallic mineral products industry	23	2014	1.013	0.892311	0.849	19.0639	0.494188	0.049143	0.005593	11.194	10.0537	0.454766	0.443679	2.41538	2.9478	2.30794
Non metallic mineral products industry	23	2015	1.237	1.10379	0.677	22.8872	0.474286	0.041672	0.010272	13.0388	10.0377	0.474211	-0.646466	2.56793	3.13058	2.30634
Non metallic mineral products industry	23	2016	1.19	1.31351	0.858	26.7986	0.505025	0.040469	0.01175	16.3928	10.3139	0.474473	0.546051	2.79684	3.28835	2.33349
Non metallic mineral products industry	23	2017	1.094	1.43698	0.69	27.3891	0.495823	0.044413	0.012953	15.9754	10.4099	0.493349	-0.637409	2.77105	3.31014	2.34275
Non metallic mineral products industry	23	2018	0.628	0.902422	0.867	29.0976	0.500664	0.033302	0.013518	18.1718	10.2904	0.48082	0.603886	2.89987	3.37066	2.33121
Non metallic mineral products industry	23	2019	1.091	0.984543	0.865	30.9847	0.505747	0.030938	0.013398	19.5249	10.3852	0.489106	0.608042	2.97169	3.43349	2.34038
Non metallic mineral products industry	23	2020	1.021	1.00522	0.792	32.8657	0.510628	0.028646	0.014611	20.3448	10.3816	0.488955	0.0904322	3.01282	3.49243	2.34003
Ferrous metal smelting and rolling processing industry	24	2009	1.123	1	0.893	25.1844	0.193601	0.053637	0.012375	12.3656	7.72501	0.471261	0.139955	2.51492	3.22622	2.04446
Ferrous metal smelting and rolling processing industry	24	2010	1.289	1.289	0.762	30.785	0.329112	0.069424	0.01281	13.4246	8.13104	0.481459	-0.0366019	2.59709	3.42703	2.09569
Ferrous metal smelting and rolling processing industry	24	2011	1.321	1.70277	0.928	35.6747	0.350754	0.071179	0.01612	14.3049	8.70237	0.506437	0.503256	2.6606	3.57444	2.1636
Ferrous metal smelting and rolling processing industry	24	2012	0.969	1.64998	1	41.2355	0.394099	0.065801	0.016006	17.4456	8.85456	0.523322	0.820817	2.85909	3.7193	2.18093
Ferrous metal smelting and rolling processing industry	24	2013	0.82	1.35299	0.942	46.4611	0.387654	0.022306	0.019334	19.7536	8.89998	0.491084	0.621458	2.98334	3.83861	2.18605
Ferrous metal smelting and rolling processing industry	24	2014	1.148	1.55323	0.934	50.0803	0.413853	0.031318	0.019756	19.3285	8.90349	0.495325	0.592108	2.96158	3.91363	2.18644
Ferrous metal smelting and rolling processing industry	24	2015	1.203	1.86853	0.898	52.6016	0.389445	0.032599	0.024061	21.7272	8.9839	0.509378	0.475417	3.07857	3.96275	2.19543
Ferrous metal smelting and rolling processing industry	24	2016	0.856	1.59946	0.906	53.7227	0.313908	0.033508	0.026197	22.8995	9.54384	0.535595	0.663781	3.13111	3.98384	2.2559
Ferrous metal smelting and rolling processing industry	24	2017	0.91	1.45551	1	55.198	0.349864	0.016122	0.025767	23.0913	9.65616	0.542753	1.21059	3.13946	4.01093	2.2676
Ferrous metal smelting and rolling processing industry	24	2018	0.941	1.36964	0.987	60.3459	0.356484	0.039576	0.028231	24.7764	9.36615	0.535917	1.00659	3.20989	4.10009	2.2371
Ferrous metal smelting and rolling processing industry	24	2019	0.889	1.21761	0.922	66.644	0.351082	0.038266	0.026219	30.1809	9.30538	0.519408	0.672574	3.40721	4.19937	2.23059
Ferrous metal smelting and rolling processing industry	24	2020	1.003	1.22126	0.845	75.948	0.363394	0.037429	0.028031	33.5754	8.97119	0.50622	0.261427	3.51379	4.33005	2.19402
Non ferrous metal smelting and rolling processing industry	25	2009	1.112	1	0.802	18.4003	0.222824	0.089143	0.013428	11.0698	5.93134	0.333715	-0.0619447	2.40422	2.91237	1.78025
Non ferrous metal smelting and rolling processing industry	25	2010	1.345	1.345	1	21.1108	0.248794	0.088371	0.01406	12.4727	6.41018	0.366787	-0.367744	2.52354	3.04978	1.85789
Non ferrous metal smelting and rolling processing industry	25	2011	1.138	1.53061	0.89	22.9883	0.272605	0.064743	0.014648	13.2779	6.83373	0.387851	-0.0811822	2.5861	3.13498	1.92187
Non ferrous metal smelting and rolling processing industry	25	2012	0.82	1.2551	0.88	26.2536	0.293714	0.055891	0.016999	15.0981	7.53248	0.407643	0.0812323	2.71457	3.2678	2.01923
Non ferrous metal smelting and rolling processing industry	25	2013	0.951	1.1936	0.771	30.1858	0.304323	0.035298	0.019149	17.6255	7.61664	0.389003	-0.008159	2.86935	3.40737	2.03034
Non ferrous metal smelting and rolling processing industry	25	2014	1.186	1.41561	0.862	35.3295	0.316405	0.03653	0.016047	18.3402	7.89105	0.394233	0.132089	2.9091	3.56472	2.06573
Non ferrous metal smelting and rolling processing industry	25	2015	1.117	1.58124	0.863	38.5788	0.306251	0.037484	0.02323	72.6482	7.83322	0.411951	0.123015	4.28563	3.6527	2.05837
Non ferrous metal smelting and rolling processing industry	25	2016	0.92	1.45474	0.675	46.2418	0.319658	0.027382	0.02992	24.8835	7.92981	0.433983	-0.175231	3.21421	3.83388	2.07063
Non ferrous metal smelting and rolling processing industry	25	2017	0.98	1.42564	0.732	47.6931	0.339271	0.076057	0.02809	25.8583	7.88003	0.439065	-0.0742243	3.25263	3.86479	2.06433
Non ferrous metal smelting and rolling processing industry	25	2018	0.965	1.37575	0.931	53.9882	0.342507	0.024452	0.028371	28.0628	8.11075	0.442961	0.315641	3.33445	3.98876	2.09319
Non ferrous metal smelting and rolling processing industry	25	2019	0.934	1.28495	0.771	59.0185	0.349965	0.021331	0.030572	35.3342	7.83961	0.449371	-0.0122002	3.56485	4.07785	2.05919
Non ferrous metal smelting and rolling processing industry	25	2020	0.987	1.26824	0.743	64.5267	0.340667	0.021053	0.033424	39.6209	8.06764	0.455515	-0.0719073	3.67936	4.16708	2.08786
Metal Products Industry	26	2009	1.019	1	0.515	6.00524	0.350341	0.273188	0.004107	5.8248	7.52516	0.338024	-0.208734	1.76212	1.79263	2.01825
Metal Products Industry	26	2010	1.039	1.039	0.588	6.39648	0.442157	0.259863	0.003981	6.10272	7.88746	0.355357	-0.30366	1.80873	1.85575	2.06527
Metal Products Industry	26	2011	1.09	1.13251	0.607	7.12995	0.462922	0.250582	0.004576	6.79863	8.32827	0.377553	-0.440702	1.91672	1.9643	2.11966
Metal Products Industry	26	2012	0.933	1.05663	0.75	8.23838	0.499679	0.212569	0.007597	7.48168	8.88262	0.393414	-0.110479	2.01246	2.1088	2.1841
Metal Products Industry	26	2013	0.92	0.972101	0.659	9.71899	0.515988	0.137645	0.010036	8.58132	8.8881	0.385137	-0.455887	2.14959	2.27408	2.18471
Metal Products Industry	26	2014	1.072	1.04209	0.794	10.7392	0.527913	0.140436	0.007662	8.8739	9.13474	0.390229	0.0640321	2.18311	2.3739	2.21209
Metal Products Industry	26	2015	1.092	1.13797	0.694	12.8307	0.496774	0.131436	0.012894	10.432	9.05165	0.399404	-0.353874	2.34488	2.55184	2.20295
Metal Products Industry	26	2016	1.112	1.26542	0.728	16.6008	0.505787	0.113517	0.019722	12.3334	9.32743	0.391206	-0.243822	2.51231	2.80945	2.23296
Metal Products Industry	26	2017	1.62	2.04998	0.968	61.4308	1.69181	0.149561	0.076125	44.7562	8.70473	0.376914	0.639547	3.80123	4.11791	2.16387
Metal Products Industry	26	2018	0.549	1.12544	0.88	21.973	0.4834	0.105418	0.02242	13.7262	9.781	0.420247	0.580279	2.61931	3.08981	2.28044
Metal Products Industry	26	2019	1.184	1.33252	0.777	19.9215	0.485269	0.09909	0.02326	17.3568	9.69076	0.417457	-0.0123936	2.85398	2.9918	2.27117
Metal Products Industry	26	2020	1.032	1.37516	0.672	21.3134	0.491991	0.090949	0.02599	23.6751	9.86224	0.441581	-0.636657	3.16442	3.05934	2.28871
General equipment manufacturing industry	27	2009	0.942	1	0.677	6.68402	0.300562	0.168453	0.012212	6.44698	9.12225	0.407523	-0.440356	1.86361	1.89972	2.21072
General equipment manufacturing industry	27	2010	1.065	1.065	0.688	7.3852	0.292549	0.162651	0.013166	7.17431	9.50826	0.423843	-0.470534	1.97051	1.99948	2.25216
General equipment manufacturing industry	27	2011	1.03	1.09695	0.639	8.14623	0.312068	0.158877	0.01419	7.89905	9.97745	0.441022	-0.86817	2.06674	2.09755	2.30033
General equipment manufacturing industry	27	2012	0.893	0.979576	0.756	9.87064	0.346952	0.144733	0.019782	8.64009	10.6662	0.454492	-0.179049	2.15641	2.28957	2.36707
General equipment manufacturing industry	27	2013	0.998	0.977617	0.79	11.3372	0.354127	0.102726	0.024257	10.2629	10.8322	0.453401	0.0869587	2.32854	2.42809	2.38252
General equipment manufacturing industry	27	2014	0.98	0.958065	0.818	13.3498	0.373299	0.09553	0.018186	10.4386	11.0925	0.452683	0.335252	2.34551	2.5915	2.40627
General equipment manufacturing industry	27	2015	1.264	1.21099	0.675	14.5377	0.342089	0.095443	0.031282	12.6398	11.1886	0.473045	-0.923328	2.53685	2.67674	2.4149
General equipment manufacturing industry	27	2016	1.624	1.96665	0.694	16.8257	0.40955	0.125699	0.040115	14.3285	11.0403	0.44588	-0.727176	2.66225	2.82291	2.40155
General equipment manufacturing industry	27	2017	1.013	1.99222	0.934	17.5751	0.413576	0.068716	0.040307	14.6326	11.3623	0.453791	1.43027	2.68325	2.86648	2.4303
General equipment manufacturing industry	27	2018	0.699	1.39256	0.976	19.2373	0.422368	0.110041	0.043539	16.4256	11.5104	0.468805	1.88259	2.79884	2.95685	2.44325
General equipment manufacturing industry	27	2019	0.969	1.34939	0.882	21.2876	0.421108	0.104349	0.043638	17.272	11.4651	0.464026	0.972985	2.84909	3.05812	2.43931
General equipment manufacturing industry	27	2020	1.029	1.38853	0.802	22.3818	0.417279	0.102302	0.046427	19.1555	11.4195	0.464326	0.213299	2.95259	3.10825	2.43533
Specialized equipment manufacturing industry	28	2009	0.973	1	0.761	7.34244	0.220903	0.126556	0.017677	6.72677	7.41058	0.344716	-0.0098005	1.9061	1.99367	2.00291
Specialized equipment manufacturing industry	28	2010	0.906	0.906	0.69	8.15299	0.254421	0.143472	0.018249	7.42088	7.98765	0.366485	-0.16138	2.0043	2.09838	2.0779
Specialized equipment manufacturing industry	28	2011	1.019	0.923214	0.645	8.91306	0.276208	0.138066	0.019998	8.20151	8.51274	0.387929	-0.398002	2.10432	2.18752	2.14156
Specialized equipment manufacturing industry	28	2012	0.88	0.812428	0.676	10.3999	0.321532	0.13398	0.027761	9.74993	9.30407	0.405662	-0.486002	2.27726	2.3418	2.23045
Specialized equipment manufacturing industry	28	2013	1.057	0.858737	0.677	11.7777	0.332299	0.093088	0.034475	11.0679	9.8625	0.413352	-0.607028	2.40405	2.46621	2.28874
Specialized equipment manufacturing industry	28	2014	1.005	0.86303	0.729	13.2431	0.356352	0.093597	0.025952	11.8139	9.88767	0.413023	-0.301041	2.46928	2.58348	2.29129
Specialized equipment manufacturing industry	28	2015	1.124	0.970046	0.59	15.2394	0.330849	0.089074	0.045308	13.3283	9.83392	0.417496	-1.11171	2.58989	2.72388	2.28584
Specialized equipment manufacturing industry	28	2016	1.18	1.14465	0.697	19.0397	0.368342	0.098454	0.050983	16.8459	10.015	0.4017	-0.515881	2.82411	2.94653	2.30408
Specialized equipment manufacturing industry	28	2017	1.134	1.29804	0.714	19.7085	0.378614	0.084158	0.050685	17.0867	10.3429	0.406627	-0.456342	2.8383	2.98105	2.3363
Specialized equipment manufacturing industry	28	2018	0.609	0.790505	0.881	22.5204	0.394682	0.092709	0.048939	19.65	11.0469	0.427445	0.869777	2.97808	3.11442	2.40215
Specialized equipment manufacturing industry	28	2019	1.145	0.905129	0.803	23.8968	0.410369	0.081702	0.048036	19.6488	10.4067	0.40316	0.16964	2.97802	3.17374	2.34245
Specialized equipment manufacturing industry	28	2020	1.081	0.978444	0.733	25.2253	0.419431	0.080835	0.050901	23.4151	10.1947	0.395479	-0.308331	3.15338	3.22785	2.32187
Transportation equipment manufacturing industry	29	2009	1.101	1	1	11.8667	0.120166	0.119891	0.023728	11.1115	10.0077	0.417752	1.3815	2.40798	2.47374	2.30335
Transportation equipment manufacturing industry	29	2010	0.891	0.891	0.824	13.066	0.212184	0.13608	0.024803	11.8897	10.6718	0.447141	0.345649	2.47567	2.57001	2.36761
Transportation equipment manufacturing industry	29	2011	0.998	0.889218	0.85	14.4113	0.230671	0.143006	0.027635	12.9043	11.2288	0.46254	0.633196	2.55756	2.66801	2.41848
Transportation equipment manufacturing industry	29	2012	0.884	0.786069	0.958	16.1862	0.273555	0.155714	0.028044	13.7037	11.7566	0.473058	1.80732	2.61767	2.78416	2.46442
Transportation equipment manufacturing industry	29	2013	1.063	0.835591	0.772	17.6247	0.271507	0.116935	0.032029	14.1742	11.9753	0.474958	-0.0765661	2.65142	2.8693	2.48284
Transportation equipment manufacturing industry	29	2014	1.122	0.937533	0.784	18.0662	0.290874	0.108464	0.030838	14.021	12.3423	0.490842	0.054385	2.64056	2.89404	2.51303
Transportation equipment manufacturing industry	29	2015	1.003	0.940346	0.683	20.2539	0.259836	0.107935	0.03798	15.4796	12.4916	0.497657	-1.12863	2.73952	3.00835	2.52506
Transportation equipment manufacturing industry	29	2016	0.996	0.936584	0.665	21.5062	0.198425	0.095205	0.043908	16.3499	12.6503	0.493745	-1.37966	2.79422	3.06834	2.53768
Transportation equipment manufacturing industry	29	2017	0.985	0.922536	0.885	23.9448	0.267716	0.168558	0.049148	17.9761	12.8736	0.493922	1.32953	2.88904	3.17575	2.55518
Transportation equipment manufacturing industry	29	2018	0.912	0.841352	0.752	25.3221	0.288213	0.07598	0.047537	17.8616	13.2073	0.511466	-0.362279	2.88265	3.23168	2.58077
Transportation equipment manufacturing industry	29	2019	0.982	0.826208	0.783	28.3776	0.272436	0.072777	0.049531	19.6855	13.2795	0.505617	0.0507689	2.97988	3.3456	2.58622
Transportation equipment manufacturing industry	29	2020	1.022	0.844385	0.691	30.7609	0.277677	0.06553	0.049827	23.636	14.1887	0.523228	-1.36458	3.16277	3.42624	2.65245
Electrical machinery and equipment manufacturing industry	30	2009	1.013	1	0.705	6.49732	0.196955	0.278961	0.011811	6.84328	9.47886	0.406549	-0.378046	1.92327	1.87139	2.24906
Electrical machinery and equipment manufacturing industry	30	2010	1.017	1.017	0.574	6.81761	0.260236	0.26155	0.015878	7.30915	9.77801	0.420096	-1.18044	1.98913	1.91951	2.28014
Electrical machinery and equipment manufacturing industry	30	2011	1.085	1.10345	0.495	7.25319	0.274563	0.253831	0.015788	7.91695	10.4267	0.445057	-2.04093	2.06901	1.98144	2.34437
Electrical machinery and equipment manufacturing industry	30	2012	0.904	0.997514	0.661	8.25853	0.307206	0.233385	0.021282	8.87686	11.0014	0.46087	-0.99859	2.18345	2.11125	2.39802
Electrical machinery and equipment manufacturing industry	30	2013	0.956	0.953624	0.638	9.64019	0.324299	0.187433	0.026701	9.97843	11.1375	0.457825	-1.23519	2.30043	2.26594	2.41032
Electrical machinery and equipment manufacturing industry	30	2014	1.029	0.981279	0.667	10.703	0.329969	0.189375	0.022831	10.3752	11.3966	0.463165	-1.0456	2.33942	2.37052	2.43331
Electrical machinery and equipment manufacturing industry	30	2015	1.109	1.08824	0.64	12.2362	0.310085	0.188993	0.034235	11.9888	11.5055	0.470115	-1.33055	2.48397	2.5044	2.44282
Electrical machinery and equipment manufacturing industry	30	2016	0.973	1.05886	0.673	10.8422	0.342441	0.167362	0.028061	10.6109	11.8377	0.455992	-1.0929	2.36188	2.38345	2.47129
Electrical machinery and equipment manufacturing industry	30	2017	1.265	1.33945	0.74	15.722	0.336291	0.729701	0.041051	15.5674	11.734	0.452846	-0.394642	2.74518	2.75506	2.46249
Electrical machinery and equipment manufacturing industry	30	2018	0.628	0.841176	0.855	16.7432	0.34574	0.147557	0.043106	17.7463	11.7129	0.467682	0.758721	2.87618	2.81799	2.46069
Electrical machinery and equipment manufacturing industry	30	2019	1.008	0.847906	0.877	17.9983	0.351438	0.143327	0.042924	19.4351	11.6286	0.460169	0.960853	2.96708	2.89028	2.45346
Electrical machinery and equipment manufacturing industry	30	2020	0.995	0.843666	0.812	19.5548	0.35214	0.137044	0.044918	21.7159	11.5909	0.45479	0.319338	3.07804	2.97322	2.45022
Communication equipment, computer and other electronic equipment manufacturing industry	31	2009	0.989	1	0.67	10.1571	0.034302	0.602153	0.025358	9.85365	11.9487	0.465406	-1.15048	2.28784	2.31817	2.48062
Communication equipment, computer and other electronic equipment manufacturing industry	31	2010	1.059	1.059	0.679	10.2051	0.083375	0.653665	0.024168	9.82123	12.4823	0.485629	-1.17347	2.28455	2.32289	2.52431
Communication equipment, computer and other electronic equipment manufacturing industry	31	2011	1.023	1.08336	0.764	10.4938	0.090608	0.673094	0.029072	10.2568	13.0491	0.502114	-0.197313	2.32794	2.35079	2.56872
Communication equipment, computer and other electronic equipment manufacturing industry	31	2012	0.912	0.988022	0.877	10.6692	0.102553	0.675795	0.033753	11.0603	13.5114	0.516655	1.36631	2.40336	2.36736	2.60354
Communication equipment, computer and other electronic equipment manufacturing industry	31	2013	0.978	0.966285	0.706	11.4573	0.114806	0.615706	0.037174	11.8259	13.5144	0.510414	-1.02383	2.47029	2.43863	2.60376
Communication equipment, computer and other electronic equipment manufacturing industry	31	2014	0.922	0.890915	0.969	13.5072	0.122316	0.620914	0.036051	11.4087	13.9853	0.515574	2.85003	2.43438	2.60322	2.63801
Communication equipment, computer and other electronic equipment manufacturing industry	31	2015	1.325	1.18046	0.721	11.2187	0.10802	0.590299	0.038807	11.5629	13.9617	0.533528	-0.871469	2.4478	2.41758	2.63631
Communication equipment, computer and other electronic equipment manufacturing industry	31	2016	1.47	1.73528	0.857	112.179	0.083038	0.602792	0.391411	118.161	12.2439	0.441842	0.869698	4.77205	4.7201	2.50503
Communication equipment, computer and other electronic equipment manufacturing industry	31	2017	0.913	1.58431	0.747	14.0445	0.135889	0.014668	0.044404	12.8584	14.3607	0.519483	-0.510677	2.554	2.64223	2.6645
Communication equipment, computer and other electronic equipment manufacturing industry	31	2018	0.678	1.07416	0.871	14.5081	0.145347	0.54003	0.04543	13.6173	14.4751	0.541691	1.47724	2.61134	2.67471	2.67243
Communication equipment, computer and other electronic equipment manufacturing industry	31	2019	1.034	1.11068	0.771	15.0831	0.155786	0.501052	0.046915	15.3865	14.4101	0.544646	-0.131288	2.73349	2.71358	2.66793
Communication equipment, computer and other electronic equipment manufacturing industry	31	2020	0.928	1.03071	0.711	17.7661	0.172669	0.472564	0.04839	17.5783	14.595	0.550517	-1.11631	2.86666	2.87729	2.68068
Instrument and cultural, office machinery manufacturing industry	32	2009	0.947	1	0.714	5.83085	0.111376	0.539898	0.013941	7.07149	6.30521	0.259084	0.123735	1.95607	1.76316	1.84138
Instrument and cultural, office machinery manufacturing industry	32	2010	1.003	1.003	0.648	6.04342	0.159312	0.505463	0.013399	6.67915	6.57903	0.271906	0.16979	1.89899	1.79897	1.88389
Instrument and cultural, office machinery manufacturing industry	32	2011	1.056	1.05917	0.593	6.33841	0.172104	0.474856	0.016695	7.17743	6.75531	0.282801	0.168649	1.97094	1.84663	1.91033
Instrument and cultural, office machinery manufacturing industry	32	2012	0.865	0.91618	0.613	7.06336	0.215316	0.42924	0.031186	8.85688	7.16863	0.297209	-0.0007868	2.1812	1.95492	1.96972
Instrument and cultural, office machinery manufacturing industry	32	2013	0.959	0.878617	0.663	8.03126	0.241542	0.344127	0.038268	9.64213	7.38466	0.299982	-0.0558528	2.26614	2.08334	1.99941
Instrument and cultural, office machinery manufacturing industry	32	2014	0.995	0.874224	0.736	9.13375	0.245395	0.323872	0.026092	9.32813	7.34509	0.295673	-0.017006	2.23304	2.21198	1.99403
Instrument and cultural, office machinery manufacturing industry	32	2015	1.142	0.998364	0.657	9.48622	0.232629	0.293007	0.049486	10.0402	7.38318	0.304542	-0.0583365	2.3066	2.24984	1.9992
Instrument and cultural, office machinery manufacturing industry	32	2016	1.355	1.35278	0.779	11.9733	0.375673	0.157068	0.061115	12.2675	6.90151	0.27029	0.0001338	2.50695	2.48268	1.93174
Instrument and cultural, office machinery manufacturing industry	32	2017	0.975	1.31896	0.969	12.8493	0.3114	0.063776	0.066157	12.3684	6.8752	0.272953	-0.121744	2.51514	2.55329	1.92792
Instrument and cultural, office machinery manufacturing industry	32	2018	0.882	1.16333	0.854	13.8077	0.322828	0.148608	0.068261	13.171	6.78796	0.282361	-0.0623356	2.57802	2.62523	1.91515
Instrument and cultural, office machinery manufacturing industry	32	2019	0.969	1.12726	0.919	15.7902	0.321581	0.153167	0.064299	14.4962	6.76078	0.275067	-0.12489	2.67389	2.75939	1.91114
Instrument and cultural, office machinery manufacturing industry	32	2020	1.017	1.14643	0.83	17.2129	0.328674	0.142424	0.066514	16.0251	6.80223	0.2767	-0.0407308	2.77416	2.84566	1.91725
Crafts and other manufacturing industries	33	2009	0.691	1	0.604	3.24142	0.342529	0.494273	0.002172	3.13688	5.12342	0.23504	0.788494	1.14323	1.17601	1.63382
Crafts and other manufacturing industries	33	2010	1.063	1.063	0.796	3.52724	0.082715	1.572	0.003395	3.3746	5.28478	0.256735	-0.069505	1.21628	1.26052	1.66483
Crafts and other manufacturing industries	33	2011	1.29	1.37127	0.785	4.02717	0.086388	1.46858	0.003429	3.82284	5.58714	0.263665	-0.0200734	1.34099	1.39306	1.72047
Crafts and other manufacturing industries	33	2012	0.97	1.33013	0.816	4.68594	0.097942	1.38707	0.00436	4.49278	5.82951	0.264402	-0.108276	1.50247	1.54457	1.76293
Crafts and other manufacturing industries	33	2013	1.049	1.39531	1	5.46704	0.113141	1.11124	0.007337	5.05825	5.87614	0.267613	-0.627418	1.62102	1.69874	1.7709
Crafts and other manufacturing industries	33	2014	1.208	1.68553	1	5.83294	0.119633	1.04585	0.005269	5.28783	5.86797	0.266649	-0.631389	1.66541	1.76352	1.76951
Crafts and other manufacturing industries	33	2015	1.311	2.20973	0.659	7.56964	0.11272	0.995578	0.009944	6.29552	5.73585	0.278501	0.378832	1.83984	2.02415	1.74674
Crafts and other manufacturing industries	33	2016	0.495	1.09382	0.976	10.1253	0.417255	0.220562	0.017821	7.74843	4.22086	0.230774	-1.27658	2.04749	2.31504	1.44004
Crafts and other manufacturing industries	33	2017	1.141	1.24805	1	13.0488	0.352021	0.00217	0.01704	9.95573	4.29896	0.217639	-1.39431	2.29815	2.5687	1.45837
Crafts and other manufacturing industries	33	2018	1.006	1.25553	1	14.0737	0.360028	0.201269	0.016674	10.723	4.76504	0.230456	-1.16768	2.37239	2.64431	1.56131
Crafts and other manufacturing industries	33	2019	1.194	1.49911	1	15.4648	0.374737	0.189374	0.026206	10.5988	4.40107	0.237415	-1.34466	2.36074	2.73857	1.48185
Crafts and other manufacturing industries	33	2020	1.299	1.94734	1	15.3334	0.399376	0.166492	0.015383	10.7074	4.39581	0.229412	-1.34721	2.37093	2.73003	1.48065
Production and supply of electricity and heat	34	2009	1.204	1	1	88.7389	0.004896	0.006282	0.003654	39.2133	8.35229	0.335239	0.576589	3.66902	4.4857	2.12254
Production and supply of electricity and heat	34	2010	1.078	1.078	0.85	104.491	0.019451	0.004356	0.004098	44.5633	8.36841	0.335577	0.187345	3.79691	4.6491	2.12446
Production and supply of electricity and heat	34	2011	1.236	1.33241	0.947	125.163	0.02156	0.002596	0.004966	47.6535	8.66105	0.349525	0.552261	3.86396	4.82962	2.15884
Production and supply of electricity and heat	34	2012	1.036	1.38037	1	146.787	0.028179	0.001845	0.00511	54.7941	9.15084	0.365252	0.96488	4.00358	4.98898	2.21385
Production and supply of electricity and heat	34	2013	0.949	1.30998	1	153.783	0.029465	0.002838	0.005137	54.5632	9.14817	0.342342	0.963579	3.99936	5.03554	2.21355
Production and supply of electricity and heat	34	2014	1.14	1.49337	1	173.783	0.032397	0.001663	0.006061	54.5691	9.09421	0.340475	0.93734	3.99947	5.15781	2.20764
Production and supply of electricity and heat	34	2015	1.795	2.6806	1	202.645	0.024426	0.001469	0.00845	61.6367	8.49189	0.334357	0.644468	4.12126	5.31146	2.13911
Production and supply of electricity and heat	34	2016	0.93	2.49296	0.712	208.855	0.010593	0.001111	0.009573	63.6002	8.77081	0.348346	-0.237554	4.15262	5.34164	2.17143
Production and supply of electricity and heat	34	2017	1.074	2.67744	1	209.45	0.024822	0.002413	0.009138	60.3782	8.92357	0.345791	0.854373	4.10063	5.34448	2.1887
Production and supply of electricity and heat	34	2018	0.628	1.68143	0.991	241.231	0.028627	0.001212	0.007477	68.8275	8.87273	0.354017	0.795829	4.2316	5.48576	2.18298
Production and supply of electricity and heat	34	2019	1.233	2.07321	1	265.911	0.031305	0.000746	0.007383	105.588	8.92661	0.334057	0.855849	4.65954	5.58316	2.18904
Production and supply of electricity and heat	34	2020	0.883	1.83064	0.712	279.165	0.033739	0.001493	0.007764	124.802	9.06109	0.321311	-0.280536	4.82673	5.6318	2.20399
Gas production and supply industry	35	2009	1.051	1	0.41	37.5317	0.029154	0.008005	0.001011	29.5802	3.01716	0.110349	3.3743	3.38711	3.62519	1.10431
Gas production and supply industry	35	2010	1.294	1.294	0.529	48.1541	0.025447	0.008719	0.00141	34.5997	3.67456	0.123426	1.92448	3.54385	3.87441	1.30143
Gas production and supply industry	35	2011	0.861	1.11413	0.738	48.8514	0.038413	0.019027	0.001285	30.6858	4.28879	0.133231	0.261312	3.4238	3.88878	1.456
Gas production and supply industry	35	2012	1.093	1.21775	0.873	48.8266	0.057788	0.011061	0.002411	35.208	4.36318	0.138929	-0.578959	3.56127	3.88828	1.4732
Gas production and supply industry	35	2013	1.226	1.49296	1	59.2167	0.067441	0.013229	0.00079	37.7004	4.55148	0.123391	-1.27152	3.62967	4.0812	1.51545
Gas production and supply industry	35	2014	0.961	1.43473	0.918	66.0005	0.086751	0.006129	0.001458	37.6067	4.53769	0.146562	-0.803461	3.62718	4.18966	1.51242
Gas production and supply industry	35	2015	1.236	1.77333	1	70.3419	0.074522	0.018644	0.002226	41.8691	4.87622	0.156748	-1.11362	3.73455	4.25337	1.58437
Gas production and supply industry	35	2016	0.81	1.4364	0.829	85.1082	0.059903	0.007861	0.00276	47.6718	5.03775	0.167137	-0.233349	3.86434	4.44392	1.61696
Gas production and supply industry	35	2017	1.075	1.54413	0.809	82.2584	0.093227	0.006917	0.00339	49.3349	5.27557	0.183525	-0.123986	3.89863	4.40986	1.66309
Gas production and supply industry	35	2018	0.991	1.53023	0.82	102.805	0.09024	0.005037	0.006952	66.2514	5.22372	0.18158	-0.174453	4.19346	4.63283	1.65321
Gas production and supply industry	35	2019	0.998	1.52717	0.895	118.541	0.091645	0.003391	0.005764	75.8524	5.60598	0.198546	-0.397899	4.32879	4.77526	1.72384
Gas production and supply industry	35	2020	0.885	1.35155	0.652	118.099	0.095616	0.008241	0.007598	104.495	5.69141	0.201507	0.413342	4.64914	4.77152	1.73896
Water production and supply industry	36	2009	1.094	1	0.505	34.4221	0.021375	0.003614	0.001467	19.0739	3.4183	0.138496	2.26384	2.94832	3.5387	1.22914
Water production and supply industry	36	2010	1.271	1.271	0.663	41.5063	0.014546	0.041156	0.001609	23.9001	5.19897	0.18013	0.503668	3.17388	3.72585	1.64846
Water production and supply industry	36	2011	1.104	1.40318	0.889	48.0604	0.018859	0.034164	0.00185	27.5996	5.21126	0.18093	-0.472708	3.3178	3.87246	1.65082
Water production and supply industry	36	2012	0.924	1.29654	0.87	52.0937	0.02741	0.031064	0.001348	29.6866	5.31199	0.189676	-0.37075	3.3907	3.95304	1.66997
Water production and supply industry	36	2013	1.019	1.32118	0.797	56.5886	0.033895	0.030041	0.002503	31.6234	5.35084	0.180434	-0.0710637	3.4539	4.03581	1.67725
Water production and supply industry	36	2014	0.956	1.26304	0.9	62.2559	0.038328	0.026551	0.001453	34.2152	5.34334	0.177993	-0.484946	3.53267	4.13125	1.67585
Water production and supply industry	36	2015	3.025	3.82071	0.77	74.4322	0.034125	0.026481	0.003175	44.0879	5.79575	0.191134	0.0278629	3.78619	4.30989	1.75713
Water production and supply industry	36	2016	0.81	3.09477	0.909	77.9719	0.070946	0.02489	0.005363	44.158	5.42364	0.190888	-0.498133	3.78777	4.35635	1.69077
Water production and supply industry	36	2017	1.014	3.1381	0.894	83.6988	0.037812	0.022559	0.004167	47.3307	5.46016	0.193992	-0.431324	3.85716	4.42722	1.69748
Water production and supply industry	36	2018	0.976	3.06279	0.749	89.3225	0.034789	0.019556	0.004624	50.3671	5.65083	0.198665	0.10091	3.91934	4.49225	1.7318
Water production and supply industry	36	2019	0.9	2.75651	0.654	90.5192	0.037102	0.019243	0.004083	56.5705	5.8152	0.211118	0.372701	4.03549	4.50556	1.76048
Water production and supply industry	36	2020	1.022	2.81715	0.628	102.616	0.043782	0.01953	0.005229	63.7287	5.68366	0.208943	0.493897	4.15463	4.63099	1.7376

## Sheet: Sheet2
hangye（trade）	hy	year	tfp	tfp2	ae	cd	mark	trade	rl	indu	btp	btp3	ae2btp2	lnindu	lncd	lnbtp	aebtp3	btp32	ae2btp32	sk	sl	se	sm
Coal mining and washing industry	1	2009	1.337	1	0.754	8.17042	0.122882	0.03713	0.006679	4.6135	1.82323	0.204604	0.296907	1.52899	2.10052	0.600608	0.154272	-0.837853	-0.248764	0.182524	0.0027342	0.814619	0.000123
Coal mining and washing industry	1	2010	1.268	1.268	0.738	9.49651	0.10512	0.028477	0.008249	5.035	4.00002	0.278953	0.287535	1.61641	2.25092	1.3863	0.205867	-0.279178	-0.0802732	0.247021	0.0027391	0.750111	0.0001287
Coal mining and washing industry	1	2011	1.083	1.37324	0.764	11.2651	0.1322	0.016829	0.007775	5.82374	4.13612	0.290311	0.101644	1.76194	2.42171	1.41976	0.221798	-0.193827	-0.0197014	0.28445	0.0022415	0.712981	0.0003271
Coal mining and washing industry	1	2012	1.245	1.70969	0.801	13.309	0.174669	0.010512	0.00921	7.06423	4.39801	0.305951	-0.132747	1.95504	2.58844	1.48115	0.245067	-0.0763018	0.0101288	0.337245	0.0019039	0.660366	0.0004851
Coal mining and washing industry	1	2013	0.951	1.62591	0.79	15.7776	0.178205	0.004089	0.009179	7.5329	4.37169	0.289198	-0.0662991	2.01928	2.75859	1.47515	0.228466	-0.202192	0.0134051	0.378253	0.0015195	0.619358	0.0008701
Coal mining and washing industry	1	2014	1.137	1.84866	0.823	17.4261	0.19162	0.005452	0.008467	8.31638	4.44978	0.295278	-0.261901	2.11823	2.85797	1.49286	0.243013	-0.156508	0.0409896	0.42881	0.0014121	0.568123	0.0016546
Coal mining and washing industry	1	2015	1.158	2.14075	0.783	20.9493	0.17302	0.001831	0.009744	9.47476	4.72622	0.309718	-0.0202666	2.24863	3.0421	1.55313	0.242509	-0.0479991	0.0009728	0.469782	0.0010704	0.527614	0.0015346
Coal mining and washing industry	1	2016	0.912	1.95237	1	24.0827	0.153749	0.001709	0.009005	10.903	5.13762	0.334378	-0.986519	2.38904	3.18149	1.63659	0.334378	0.137304	-0.135453	0.486766	0.0008393	0.470761	0.0416339
Coal mining and washing industry	1	2017	0.805	1.57166	0.901	27.3586	0.16106	0.003416	0.010141	11.4894	5.30205	0.339352	-0.500034	2.44143	3.30903	1.66809	0.305756	0.17468	-0.0873459	0.491985	0.0006573	0.471074	0.0362838
Coal mining and washing industry	1	2018	0.987	1.55122	0.877	31.5114	0.152079	0.001848	0.010857	12.8652	5.41099	0.337682	-0.378022	2.55453	3.45035	1.68843	0.296148	0.162135	-0.0612908	0.549104	0.000553	0.396574	0.0537683
Coal mining and washing industry	1	2019	1.162	1.80252	0.988	34.9324	0.136685	0.000743	0.009887	16.205	5.52921	0.324564	-0.752836	2.78532	3.55342	1.71005	0.320669	0.0635567	-0.0478478	0.676445	0.0005543	0.291767	0.0312336
Coal mining and washing industry	1	2020	1.524	2.74704	1	40.3488	0.125507	0.000902	0.010121	15.6958	4.86517	0.296527	-1.11899	2.75339	3.69756	1.5821	0.296527	-0.147115	0.164621	0.738897	0.0004539	0.238224	0.0224254
Oil and gas extraction industry	2	2009	1.745	1	1	53.6098	0.000829	0.033343	0.022846	30.8906	2.68367	0.173003	-2.17973	3.43045	3.98173	0.987185	0.173003	-1.07532	2.3439	0.604382	0.0002103	0.395404	3.2e-06
Oil and gas extraction industry	2	2010	1.598	1.598	1	57.6052	0.000857	0.028575	0.022651	31.227	2.42296	0.166841	-2.3065	3.44128	4.05361	0.884991	0.166841	-1.12162	2.58701	0.69184	0.0002085	0.30793	2.19e-05
Oil and gas extraction industry	2	2011	0.872	1.39346	1	72.5151	0.001323	0.019284	0.029045	38.2712	2.66107	0.176615	-2.19072	3.6447	4.28379	0.97873	0.176615	-1.04817	2.29625	0.764166	0.0001453	0.235662	2.7e-05
Oil and gas extraction industry	2	2012	0.896	1.24854	1	69.925	0.002838	0.021785	0.02331	48.0345	-0.828105	0.0696419	-3.8873	3.87192	4.24742		0.0696419	-1.852	7.19929	0.765791	0.0001566	0.218327	0.0157245
Oil and gas extraction industry	2	2013	0.558	0.696683	0.861	85.4595	0.003809	0.015319	0.022778	44.9054	2.10048	0.152706	-0.912377	3.80456	4.44804	0.742165	0.13148	-1.22783	1.12025	0.830871	0.0001138	0.168995	2.03e-05
Oil and gas extraction industry	2	2014	1.513	1.05408	0.911	88.4567	0.004054	0.008507	0.02496	48.3117	2.32498	0.170439	-1.40511	3.87767	4.48251	0.843713	0.15527	-1.09458	1.53801	0.842254	0.0001076	0.157545	9.32e-05
Oil and gas extraction industry	2	2015	1.353	1.42617	1	108.338	0.003334	0.005622	0.029169	55.2197	1.0925	0.116942	-2.95342	4.01132	4.68526	0.0884705	0.116942	-1.49658	4.42003	0.903135	7.69e-05	0.0967061	8.15e-05
Oil and gas extraction industry	2	2016	1.421	2.02659	1	139.738	0.002691	0.002919	0.030633	67.4931	2.27315	0.164568	-2.37934	4.21202	4.93977	0.821165	0.164568	-1.1387	2.70936	0.892036	4.57e-05	0.107669	0.0002491
Oil and gas extraction industry	2	2017	0.725	1.46928	0.87	142.709	0.004128	0.001497	0.032878	91.6157	2.70309	0.180628	-0.892323	4.5176	4.96081	0.994395	0.157147	-1.01802	0.9084	0.879477	4.32e-05	0.120117	0.000363
Oil and gas extraction industry	2	2018	0.841	1.23566	1	184.238	0.00403	0.004249	0.036976	84.0014	2.10327	0.143031	-2.46195	4.43083	5.21623	0.743491	0.143031	-1.30053	3.20185	0.916978	2.7e-05	0.0829867	8.4e-06
Oil and gas extraction industry	2	2019	0.716	0.884735	0.829	184.478	0.004081	0.001737	0.031338	83.1174	3.91543	0.190971	-0.356377	4.42025	5.21753	1.36492	0.158315	-0.9403	0.335101	0.909944	2.67e-05	0.0900277	1.58e-06
Oil and gas extraction industry	2	2020	1.143	1.01125	0.991	191.987	0.003688	0.001264	0.034728	95.2584	6.79798	0.275149	-0.171878	4.55659	5.25743	1.91663	0.272673	-0.30776	0.0528972	0.922555	2.5e-05	0.0771862	0.0002341
Black metal mining and beneficiation industry	3	2009	0.84	1	0.612	8.11653	0.484803	0.005265	0.001281	8.13698	-0.715218	-0.0218219	2.90297	2.09642	2.0939		-0.013355	-2.53929	-7.37148	0.102962	0.0015629	0.894649	0.0008261
Black metal mining and beneficiation industry	3	2010	0.968	0.968	0.643	9.48421	0.461233	0.00526	0.001299	8.26751	-0.768628	-0.0089381	2.38086	2.11233	2.24963		-0.0057472	-2.44248	-5.8152	0.124323	0.0013821	0.873475	0.00082
Black metal mining and beneficiation industry	3	2011	1.112	1.07642	0.695	11.6919	0.503663	0.003773	0.001074	9.11131	0.652634	0.0658939	1.2084	2.20952	2.4589	-0.426739	0.0457963	-1.88017	-2.27199	0.156812	0.0011471	0.840717	0.0013244
Black metal mining and beneficiation industry	3	2012	1.129	1.21527	0.597	13.7802	0.539499	0.001199	0.003631	10.7952	1.52004	0.118587	2.26623	2.3791	2.62323	0.418734	0.0707966	-1.48421	-3.36357	0.263185	0.001386	0.726004	0.0094251
Black metal mining and beneficiation industry	3	2013	0.92	1.11805	0.708	17.0522	0.5635	0.001056	0.002563	12.7994	0.913777	0.0547345	0.980927	2.5494	2.83628	-0.0901684	0.038752	-1.96402	-1.92656	0.374475	0.0012878	0.609922	0.0143153
Black metal mining and beneficiation industry	3	2014	0.985	1.10128	0.795	24.3277	0.547285	4.1e-05	0.002107	17.037	0.947152	0.0662124	-0.216027	2.83539	3.19162	-0.0542956	0.0526389	-1.87777	0.405649	0.513665	0.0008679	0.478036	0.0074315
Black metal mining and beneficiation industry	3	2015	1.185	1.30502	0.678	29.6517	0.509509	0.000907	0.002979	20.5126	1.43836	0.0916996	1.27711	3.02104	3.38952	0.363507	0.0621723	-1.68625	-2.15353	0.499583	0.0005682	0.493098	0.0067511
Black metal mining and beneficiation industry	3	2016	0.989	1.29066	0.7	34.5087	0.601221	0.000413	0.003663	25.855	1.25585	0.0946049	1.03141	3.2525	3.54121	0.227811	0.0662234	-1.66442	-1.7167	0.566877	0.000476	0.421037	0.0116099
Black metal mining and beneficiation industry	3	2017	0.955	1.23258	0.973	34.5366	0.493102	9.1e-06	0.003836	24.05	1.3785	0.106044	-2.47017	3.18013	3.54202	0.320996	0.103181	-1.57847	3.89907	0.544544	0.0004565	0.447278	0.0077209
Black metal mining and beneficiation industry	3	2018	0.941	1.15986	0.977	40.5457	0.48127	0.000135	0.004157	28.4467	0.310047	0.0619667	-2.98656	3.34803	3.70243	-1.17103	0.0605415	-1.90968	5.70336	0.618176	0.000376	0.379127	0.0023204
Black metal mining and beneficiation industry	3	2019	0.916	1.06243	0.914	49.0682	0.442215	0.001786	0.005889	28.7848	1.29157	0.0958575	-1.74384	3.35985	3.89321	0.255859	0.0876138	-1.65501	2.88608	0.744216	0.0003091	0.254612	0.0008631
Black metal mining and beneficiation industry	3	2020	1.263	1.34185	0.785	56.6691	0.436996	0.000465	0.006992	33.6532	2.28854	0.127523	-0.0619987	3.51611	4.03723	0.827916	0.100106	-1.41707	0.0878562	0.771105	0.0002401	0.228439	0.0002151
Non ferrous metal mining and beneficiation industry	4	2009	1.21	1	0.673	7.63626	0.197685	0.061314	0.002517	5.65608	1.0316	0.0856459	1.43536	1.73273	2.03291	0.0311071	0.0576397	-1.73174	-2.48568	0.180052	0.0030877	0.816026	0.000834
Non ferrous metal mining and beneficiation industry	4	2010	0.812	0.812	0.609	9.05363	0.276539	0.04124	0.002163	6.94747	1.77674	0.117451	2.02075	1.93838	2.20317	0.574779	0.0715277	-1.49275	-3.01647	0.234986	0.0028668	0.760578	0.0015699
Non ferrous metal mining and beneficiation industry	4	2011	0.967	0.785204	0.411	9.52314	0.283796	0.009208	0.003342	6.51207	2.79804	0.157338	3.54287	1.87366	2.25373	1.02892	0.0646658	-1.19303	-4.22674	0.284252	0.0031343	0.709048	0.0035657
Non ferrous metal mining and beneficiation industry	4	2012	0.797	0.625808	0.718	14.165	0.329908	0.004749	0.004663	9.59369	2.83637	0.164269	0.583941	2.26111	2.65077	1.04252	0.117945	-1.14095	-0.666245	0.431781	0.002152	0.559501	0.0065668
Non ferrous metal mining and beneficiation industry	4	2013	0.985	0.61642	0.704	16.8553	0.325739	0.002466	0.004614	10.8673	2.9203	0.153915	0.703551	2.38576	2.82466	1.07169	0.108356	-1.21875	-0.857451	0.501762	0.0017661	0.489288	0.0071836
Non ferrous metal mining and beneficiation industry	4	2014	1.03	0.634913	0.819	20.0347	0.350542	0.003105	0.004025	11.5143	2.24236	0.125881	-0.431324	2.44359	2.99747	0.807531	0.103096	-1.42941	0.616537	0.571354	0.0014234	0.422245	0.0049769
Non ferrous metal mining and beneficiation industry	4	2015	1.274	0.808879	0.579	22.3433	0.326775	0.001447	0.005898	13.7918	1.95709	0.137482	2.29734	2.62407	3.10653	0.67146	0.0796022	-1.34223	-3.08356	0.515306	0.0010322	0.476375	0.0072867
Non ferrous metal mining and beneficiation industry	4	2016	1.05	0.849323	0.594	25.2728	0.346832	0.002827	0.007011	17.1737	2.9657	0.174542	1.71376	2.84338	3.22973	1.08712	0.103678	-1.06375	-1.82302	0.557818	0.0008733	0.440322	0.0009869
Non ferrous metal mining and beneficiation industry	4	2017	0.952	0.808556	0.841	27.674	0.348988	0.002713	0.007144	17.5681	2.57295	0.161161	-0.624943	2.86608	3.32049	0.945053	0.135537	-1.1643	0.72762	0.587909	0.0007677	0.410511	0.0008125
Non ferrous metal mining and beneficiation industry	4	2018	0.912	0.737403	1	34.2659	0.340327	0.002638	0.007422	18.9931	2.80557	0.163994	-2.12046	2.94408	3.53415	1.03161	0.163994	-1.14301	2.42371	0.674344	0.0005743	0.324454	0.0006276
Non ferrous metal mining and beneficiation industry	4	2019	1.094	0.806719	0.991	38.084	0.327655	0.002091	0.007681	20.6018	2.62148	0.15051	-2.11988	3.02538	3.63979	0.963737	0.149156	-1.24433	2.63783	0.724115	0.0004993	0.275319	6.64e-05
Non ferrous metal mining and beneficiation industry	4	2020	1.434	1.15683	1	45.0054	0.301012	0.003671	0.010418	24.1708	2.43858	0.150518	-2.2989	3.18514	3.80678	0.891415	0.150518	-1.24427	2.86046	0.774976	0.0003826	0.223873	0.0007684
Non-metallic mining and beneficiation industry	5	2009	1.317	1	0.567	6.01187	0.359442	0.050048	0.00246	4.5554	1.83299	0.101219	2.49303	1.51631	1.79374	0.605951	0.0573913	-1.61472	-4.02554	0.0717459	0.0019851	0.925966	0.0003029
Non-metallic mining and beneficiation industry	5	2010	0.824	0.824	0.554	8.01493	0.339819	0.041397	0.002613	4.99412	1.91675	0.104002	2.60419	1.60826	2.08131	0.650633	0.0576172	-1.59381	-4.15058	0.115684	0.0018008	0.882052	0.0004629
Non-metallic mining and beneficiation industry	5	2011	0.847	0.697928	0.617	8.16002	0.377091	0.027131	0.003413	5.48284	2.31128	0.1397	1.73479	1.70162	2.09925	0.837801	0.0861947	-1.32557	-2.29958	0.118696	0.0017826	0.878805	0.0007157
Non-metallic mining and beneficiation industry	5	2012	0.847	0.591145	0.724	9.57865	0.451411	0.020302	0.003487	6.28305	2.77029	0.161742	0.534757	1.83786	2.25954	1.01895	0.117101	-1.15994	-0.620283	0.202466	0.0022067	0.793377	0.0019501
Non-metallic mining and beneficiation industry	5	2013	1.065	0.629569	0.613	10.4556	0.477046	0.012107	0.003814	6.98494	2.73911	0.119892	1.62093	1.94376	2.34714	1.00764	0.0734937	-1.47441	-2.38991	0.21544	0.0019707	0.779118	0.0034712
Non-metallic mining and beneficiation industry	5	2014	1.152	0.725264	0.847	11.9482	0.49434	0.010549	0.003447	7.87142	2.80658	0.125636	-0.650773	2.06324	2.48058	1.03197	0.106414	-1.43125	0.931416	0.299693	0.0020993	0.691795	0.0064128
Non-metallic mining and beneficiation industry	5	2015	1.204	0.873218	0.696	13.7293	0.47805	0.00865	0.006361	8.70615	2.50932	0.143997	0.853705	2.16403	2.61953	0.920011	0.100222	-1.29328	-1.10408	0.280331	0.0014872	0.715236	0.002946
Non-metallic mining and beneficiation industry	5	2016	0.966	0.843528	0.691	18.1639	0.574042	0.007021	0.005718	11.6634	2.3851	0.1361	0.92913	2.45646	2.89944	0.86924	0.0940449	-1.35262	-1.25676	0.34632	0.0010497	0.652432	0.0001982
Non-metallic mining and beneficiation industry	5	2017	0.936	0.789543	0.953	19.2263	0.492407	0.006111	0.005798	12.5381	2.87269	0.151467	-1.64335	2.52877	2.95628	1.05525	0.144348	-1.23714	2.03305	0.360663	0.0009757	0.637355	0.0010071
Non-metallic mining and beneficiation industry	5	2018	0.949	0.749276	0.991	20.5036	0.47079	0.004253	0.00664	12.2165	2.89621	0.150497	-1.99174	2.50279	3.0206	1.0634	0.149142	-1.24444	2.47859	0.4131	0.0009826	0.585411	0.0005065
Non-metallic mining and beneficiation industry	5	2019	1.074	0.804722	0.921	22.431	0.476165	0.004612	0.005163	15.2052	3.22701	0.167139	-1.23009	2.72164	3.11044	1.17155	0.153935	-1.11938	1.37694	0.48783	0.0009696	0.5106	0.0006003
Non-metallic mining and beneficiation industry	5	2020	1.185	0.953596	0.825	23.2587	0.477598	0.004057	0.006239	16.6856	3.04386	0.165187	-0.415597	2.81455	3.14668	1.11313	0.136279	-1.13405	0.471308	0.489645	0.0009051	0.506617	0.0028332
Agricultural and sideline food processing industry	6	2009	0.942	1	0.768	8.86655	0.322186	0.10427	0.002025	6.62692	7.45518	0.319473	-0.00714	1.89114	2.18229	2.00891	0.245355	0.0253014	-0.0001807	0.439512	0.0055906	0.549948	0.004949
Agricultural and sideline food processing industry	6	2010	0.939	0.939	0.803	9.78148	0.390067	0.10644	0.002401	7.26517	7.77776	0.334776	0.0320032	1.98309	2.28049	2.05127	0.268825	0.140297	0.0044899	0.488944	0.0051103	0.500284	0.0056621
Agricultural and sideline food processing industry	6	2011	1.022	0.959658	0.816	10.6109	0.410838	0.086004	0.003101	7.84603	8.02539	0.348762	0.0695605	2.06001	2.36188	2.08261	0.28459	0.245395	0.0170698	0.543152	0.0048241	0.443043	0.0089809
Agricultural and sideline food processing industry	6	2012	0.958	0.919352	0.86	11.9835	0.465706	0.071876	0.004197	8.34875	8.52748	0.363749	0.242116	2.12211	2.48353	2.14329	0.312824	0.358007	0.0866791	0.644745	0.0044897	0.337408	0.0133574
Agricultural and sideline food processing industry	6	2013	0.958	0.88074	0.757	13.6014	0.476367	0.061747	0.005294	8.4944	8.68857	0.363177	-0.0745202	2.13941	2.61017	2.16201	0.274925	0.35371	-0.0263585	0.717959	0.0038809	0.265981	0.0121789
Agricultural and sideline food processing industry	6	2014	1.048	0.923015	0.973	14.888	0.492073	0.057185	0.003621	8.88938	8.86619	0.360814	0.725394	2.18486	2.70056	2.18224	0.351071	0.33595	0.243696	0.798484	0.0036024	0.184982	0.0129314
Agricultural and sideline food processing industry	6	2015	1.211	1.11777	0.77	16.832	0.484018	0.051308	0.006973	10.2165	9.10818	0.378671	-0.0394691	2.324	2.82328	2.20917	0.291577	0.470139	-0.0185559	0.822517	0.0029032	0.158328	0.0162522
Agricultural and sideline food processing industry	6	2016	1.157	1.29326	0.817	20.4478	0.461143	0.049911	0.008602	12.4857	9.25841	0.379526	0.174026	2.52458	3.01788	2.22553	0.310073	0.47656	0.0829338	0.870245	0.0020814	0.125864	0.0018097
Agricultural and sideline food processing industry	6	2017	0.768	0.993225	0.858	20.544	0.50611	0.05142	0.009126	16.0244	9.51305	0.396835	0.407108	2.77411	3.02257	2.25266	0.340484	0.606624	0.246961	0.826599	0.0019585	0.17079	0.0006524
Agricultural and sideline food processing industry	6	2018	0.739	0.733993	0.803	22.6419	0.498282	0.045868	0.009781	13.6124	9.57723	0.405417	0.126214	2.61098	3.1198	2.25939	0.32555	0.671112	0.0847033	0.842518	0.0016434	0.14439	0.0114477
Agricultural and sideline food processing industry	6	2019	1.037	0.761151	0.804	24.6185	0.511336	0.045126	0.010343	15.8425	9.63069	0.404238	0.13444	2.7627	3.2035	2.26496	0.325007	0.662251	0.089033	0.858073	0.0014158	0.138514	0.0019972
Agricultural and sideline food processing industry	6	2020	1.005	0.764957	0.639	26.08	0.513551	0.041211	0.011833	16.7242	9.69264	0.410409	-0.780208	2.81686	3.26117	2.27137	0.262251	0.708622	-0.552872	0.866288	0.0012736	0.126368	0.0060701
Food manufacturing industry	7	2009	1.018	1	0.714	9.23608	0.220154	0.110299	0.004113	7.78194	7.26961	0.29885	-0.0148157	2.05181	2.22312	1.9837	0.213379	-0.12966	0.001921	0.428808	0.0050268	0.563863	0.0023016
Food manufacturing industry	7	2010	1.032	1.032	0.64	10.0572	0.309451	0.104191	0.004458	8.00796	7.40445	0.309934	-0.0729726	2.08044	2.30829	2.00208	0.198358	-0.0463723	0.0033839	0.458918	0.0045371	0.533706	0.0028382
Food manufacturing industry	7	2011	1.04	1.07328	0.743	11.1729	0.332	0.095464	0.004636	9.11946	7.81278	0.328085	-0.0515703	2.21041	2.41349	2.05576	0.243767	0.0900161	-0.0046422	0.51547	0.0041292	0.475245	0.0051555
Food manufacturing industry	7	2012	0.92	0.987418	0.828	12.0904	0.369088	0.087617	0.006812	9.66999	8.02514	0.337954	0.0922344	2.26903	2.49241	2.08258	0.279826	0.16418	0.015143	0.585255	0.0040037	0.39983	0.0109111
Food manufacturing industry	7	2013	1.052	1.03876	0.719	13.1515	0.37228	0.071324	0.00893	9.81893	8.08275	0.334036	-0.121546	2.28431	2.57654	2.08973	0.240172	0.134736	-0.0163766	0.645185	0.0037302	0.344401	0.006684
Food manufacturing industry	7	2014	1.006	1.045	0.927	14.3036	0.400785	0.066871	0.00626	9.93154	8.37956	0.337714	0.39481	2.29572	2.66051	2.1258	0.313061	0.162375	0.0641074	0.725274	0.003545	0.260785	0.0103959
Food manufacturing industry	7	2015	1.156	1.20802	0.851	15.6444	0.377078	0.062329	0.011062	11.4336	8.38377	0.344974	0.192421	2.43656	2.75011	2.1263	0.293573	0.21693	0.0417418	0.761412	0.003111	0.229177	0.0062995
Food manufacturing industry	7	2016	0.972	1.17419	0.783	18.508	0.350749	0.060361	0.01355	13.2318	8.45222	0.349159	0.0106782	2.58262	2.9182	2.13443	0.273392	0.248375	0.0026522	0.792124	0.0023125	0.202609	0.0029548
Food manufacturing industry	7	2017	0.915	1.07438	0.742	18.4773	0.382403	0.056219	0.01363	12.8471	8.57417	0.360952	-0.115426	2.55312	2.91654	2.14875	0.267826	0.336987	-0.038897	0.783788	0.0022957	0.203146	0.0107705
Food manufacturing industry	7	2018	0.976	1.0486	0.687	20.7542	0.392551	0.050992	0.013934	14.1475	8.6885	0.361724	-0.309171	2.64954	3.03275	2.162	0.248505	0.342794	-0.105982	0.818256	0.0018997	0.14875	0.0310946
Food manufacturing industry	7	2019	1.031	1.08111	0.769	22.9911	0.38722	0.051032	0.014897	15.6626	8.83698	0.36309	-0.0376355	2.75128	3.13511	2.17895	0.279216	0.353053	-0.0132873	0.872399	0.0016504	0.119806	0.0061445
Food manufacturing industry	7	2020	1.032	1.1157	0.597	24.0452	0.393838	0.046522	0.016013	16.8341	8.94508	0.372932	-0.713849	2.82341	3.17993	2.1911	0.222641	0.427014	-0.304824	0.852876	0.0014751	0.127652	0.0179974
Beverage manufacturing industry	8	2009	1.196	1	0.503	14.2669	0.149804	0.041898	0.006967	11.0478	6.91736	0.303872	0.151564	2.40223	2.65794	1.93403	0.152847	-0.0919285	-0.0139331	0.617946	0.0030359	0.377216	0.0018026
Beverage manufacturing industry	8	2010	0.925	0.925	0.6	15.1991	0.223282	0.04201	0.006569	11.9736	7.08011	0.304334	0.034094	2.4827	2.72124	1.95729	0.1826	-0.0884539	-0.0030157	0.624199	0.002702	0.371358	0.0017411
Beverage manufacturing industry	8	2011	0.954	0.88245	0.583	16.1248	0.237775	0.035126	0.009439	12.5499	7.39592	0.315094	-0.0991612	2.52971	2.78036	2.00093	0.1837	-0.0075992	0.0007535	0.68296	0.0026267	0.310745	0.0036682
Beverage manufacturing industry	8	2012	0.877	0.773909	0.637	17.3575	0.290074	0.029997	0.014237	13.3997	7.75613	0.326159	-0.18471	2.59523	2.85403	2.04848	0.207763	0.0755473	-0.0139544	0.733913	0.002436	0.25734	0.0063112
Beverage manufacturing industry	8	2013	1.01	0.781648	0.612	18.7251	0.292388	0.022653	0.013882	13.3893	7.9189	0.320336	-0.277131	2.59446	2.92986	2.06925	0.196046	0.0317893	-0.0088098	0.77092	0.0021987	0.220326	0.0065552
Beverage manufacturing industry	8	2014	1.018	0.795717	0.769	19.5373	0.303492	0.019777	0.010616	14.0685	8.08149	0.321759	-0.0206146	2.64394	2.97233	2.08958	0.247433	0.0424851	-0.0008758	0.82687	0.0021662	0.163745	0.0072194
Beverage manufacturing industry	8	2015	1.136	0.903935	0.687	20.8628	0.288096	0.017222	0.014634	14.3936	8.14525	0.330877	-0.198819	2.66678	3.03797	2.09743	0.227312	0.110994	-0.0220678	0.841076	0.0019324	0.148135	0.0088569
Beverage manufacturing industry	8	2016	1.086	0.981673	0.589	23.5001	0.282906	0.017949	0.016819	16.8197	8.28328	0.332307	-0.467912	2.82255	3.157	2.11424	0.195729	0.121745	-0.0569661	0.872124	0.0015792	0.120435	0.0058624
Beverage manufacturing industry	8	2017	0.72	0.706805	0.732	23.9197	0.297953	0.01611	0.013379	19.1665	8.7562	0.34611	-0.165364	2.95316	3.1747	2.16976	0.253353	0.225465	-0.0372839	0.844203	0.0014755	0.153488	0.0008334
Beverage manufacturing industry	8	2018	1.006	0.711046	0.741	25.903	0.310194	0.016899	0.014371	17.9308	8.61897	0.342392	-0.122298	2.88652	3.25436	2.15396	0.253712	0.197522	-0.0241565	0.880455	0.0013122	0.11438	0.0038532
Beverage manufacturing industry	8	2019	1.044	0.742332	0.781	27.4958	0.316029	0.014268	0.012587	20.4624	8.78108	0.320184	0.0062972	3.01859	3.31403	2.1726	0.250064	0.0306471	0.000193	0.905113	0.0011972	0.09369	2.59e-07
Beverage manufacturing industry	8	2020	1.122	0.832896	0.807	29.8235	0.331529	0.013821	0.013513	22.1221	8.84994	0.34524	0.102968	3.09658	3.3953	2.18041	0.278608	0.218923	0.0225421	0.910857	0.0010241	0.0858454	0.0022738
Tobacco Products Industry	9	2009	1.179	1	0.276	32.6751	0.000423	0.008913	0.015318	22.5455	-2.13461	-0.10614	10.3089	3.11553	3.48661		-0.0292946	-3.17288	-32.7088	0.858436	0.000804	0.137341	0.0034187
Tobacco Products Industry	9	2010	1.656	1.656	0.302	33.5729	0.00158	0.008427	0.014155	27.159	-0.559083	-0.0175144	8.12022	3.30171	3.51372		-0.0052893	-2.50692	-20.3568	0.861075	0.0007639	0.138161	4.77e-08
Tobacco Products Industry	9	2011	1.322	2.18923	0.433	36.0215	0.000537	0.006555	0.017544	29.043	-0.689289	0.0039758	5.9905	3.36878	3.58412		0.0017215	-2.34544	-14.0503	0.877726	0.0006765	0.121129	0.0004686
Tobacco Products Industry	9	2012	0.781	1.70979	0.527	35.8154	0.002529	0.004984	0.01869	38.4542	-0.875005	-0.0013329	4.46727	3.64947	3.57838		-0.0007024	-2.38533	-10.6559	0.898203	0.0007002	0.0969262	0.0041708
Tobacco Products Industry	9	2013	0.847	1.44819	0.598	38.7	0.002996	0.004864	0.020929	41.4324	-0.798884	-0.014863	3.1794	3.72406	3.65584		-0.0088881	-2.487	-7.90715	0.915687	0.0006114	0.0833016	0.0003994
Tobacco Products Industry	9	2014	0.96	1.39026	0.789	40.7147	0.002844	0.004925	0.019093	37.61	-0.701222	-0.0192567	-0.169312	3.62727	3.70659		-0.0151935	-2.52001	0.42667	0.933173	0.0005629	0.0662443	1.91e-05
Tobacco Products Industry	9	2015	1.249	1.73644	0.591	46.6362	0.003512	0.004651	0.017476	45.1796	-0.587532	0.0026286	3.21458	3.81065	3.84238		0.0015535	-2.35556	-7.57214	0.919435	0.0004227	0.0789199	0.0012224
Tobacco Products Industry	9	2016	1.131	1.96391	0.74	49.8154	0.000734	0.004595	0.020126	46.5999	-0.591249	0.0140676	0.670278	3.8416	3.90832		0.01041	-2.2696	-1.52127	0.824753	0.0003324	0.0484094	0.126505
Tobacco Products Industry	9	2017	1.198	2.35277	1	48.3011	0.006546	0.004331	0.02138	49.006	0.0473266	0.0490464	-3.46163	3.89194	3.87745	-3.05068	0.0490464	-2.00676	6.94667	0.776289	0.0003327	0.0551671	0.168212
Tobacco Products Industry	9	2018	0.771	1.81399	0.909	54.8539	0.003699	0.004094	0.016908	47.1572	-0.619451	-0.0323423	-2.22535	3.85349	4.00467		-0.0293992	-2.61834	5.82673	0.961012	0.0003194	0.0386683	1.46e-07
Tobacco Products Industry	9	2019	1.179	2.13869	1	59.0033	0.004308	0.004612	0.018564	56.0029	0.773768	0.0626925	-3.1084	4.0254	4.07759	-0.256484	0.0626925	-1.90422	5.9191	0.953988	0.000274	0.0330359	0.012702
Tobacco Products Industry	9	2020	1.873	4.00576	0.656	59.3689	0.004198	0.004748	0.021982	53.2826	1.0904	0.0663373	1.6491	3.97561	4.08377	0.0865446	0.0435173	-1.87683	-3.09509	0.972657	0.000276	0.0255401	0.0015266
textile industry	10	2009	1.147	1	0.542	6.38131	0.396172	0.269588	0.003489	4.52237	8.77167	0.396835	-0.838697	1.50904	1.85337	2.17153	0.215085	0.606628	-0.508777	0.334363	0.008211	0.655794	0.0016318
textile industry	10	2010	1.119	1.119	0.568	6.88096	0.398697	0.246857	0.003205	4.71072	8.99888	0.408809	-0.852482	1.54984	1.92876	2.1971	0.232204	0.696606	-0.593844	0.321853	0.0067977	0.669706	0.0016427
textile industry	10	2011	0.984	1.1011	0.64	7.57059	0.423818	0.219335	0.003259	5.24448	9.20866	0.422818	-0.626232	1.65718	2.02427	2.22015	0.270603	0.801867	-0.502154	0.342356	0.0059733	0.649096	0.002575
textile industry	10	2012	0.914	1.0064	0.785	8.35147	0.473499	0.195688	0.004784	5.80115	9.58593	0.430756	0.0307513	1.75806	2.12244	2.2603	0.338144	0.861521	0.0264929	0.416334	0.0059692	0.574393	0.0033036
textile industry	10	2013	1.042	1.04867	0.867	9.13923	0.505932	0.166095	0.006014	6.28087	9.61919	0.420572	0.47414	1.83751	2.21258	2.26376	0.364636	0.784992	0.372196	0.444823	0.0053256	0.546565	0.0032871
textile industry	10	2014	1.135	1.19024	0.958	9.69641	0.489449	0.164373	0.005155	6.53467	9.86558	0.425197	1.06274	1.87712	2.27176	2.28905	0.407339	0.819749	0.871178	0.501242	0.0053312	0.489785	0.0036418
textile industry	10	2015	1.176	1.39972	0.908	11.0497	0.463529	0.153603	0.008638	7.50177	9.51639	0.428523	0.666468	2.01514	2.4024	2.25302	0.389099	0.844739	0.562992	0.514234	0.0042117	0.477402	0.0041529
textile industry	10	2016	1.142	1.59848	0.903	13.8148	0.517554	0.115846	0.009873	8.6566	9.19011	0.414298	0.551646	2.15832	2.62574	2.21813	0.374111	0.737845	0.407029	0.528954	0.0027716	0.467001	0.0012737
textile industry	10	2017	0.931	1.48819	0.889	14.82	0.508965	0.108736	0.010957	9.52167	9.33701	0.426811	0.524763	2.25357	2.69598	2.23399	0.379435	0.831876	0.436538	0.486961	0.0022172	0.50857	0.0022511
textile industry	10	2018	0.999	1.4867	0.926	15.9992	0.504488	0.100452	0.011599	10.1601	9.21331	0.424703	0.661657	2.31847	2.77254	2.22065	0.393275	0.816034	0.539935	0.55043	0.0021503	0.433515	0.0139037
textile industry	10	2019	1.126	1.67403	0.972	17.2729	0.515298	0.092138	0.013297	10.4542	9.0879	0.428614	0.815784	2.347	2.84914	2.20694	0.416613	0.845425	0.689684	0.55059	0.0018454	0.435602	0.0119624
textile industry	10	2020	1.479	2.47588	0.935	19.0582	0.528518	0.086223	0.014588	11.4931	8.91661	0.424486	0.600436	2.44175	2.9475	2.18792	0.396894	0.814404	0.488997	0.558414	0.0015374	0.42998	0.0100682
Textile and clothing, shoes, and hat manufacturing industry	11	2009	0.861	1	0.582	2.47093	0.311948	0.486084	0.001057	2.5467	7.18179	0.298792	-0.0066484	0.934798	0.904595	1.97155	0.173897	-0.130097	0.0008649	0.609291	0.099794	0.277834	0.0130808
Textile and clothing, shoes, and hat manufacturing industry	11	2010	0.927	0.927	0.567	2.67344	0.320762	0.455328	0.001097	3.11815	7.23697	0.306537	-0.0329481	1.13724	0.983366	1.9792	0.173807	-0.0718984	0.0023689	0.62535	0.0874949	0.26871	0.0184453
Textile and clothing, shoes, and hat manufacturing industry	11	2011	1.021	0.946467	0.581	2.89295	0.320264	0.430534	0.001206	3.02043	7.72084	0.323436	-0.242028	1.1054	1.06228	2.04392	0.187916	0.0550866	-0.0133325	0.667216	0.0797233	0.235214	0.017847
Textile and clothing, shoes, and hat manufacturing industry	11	2012	0.946	0.895358	0.736	3.34652	0.369544	0.362993	0.001417	3.22359	8.14784	0.33236	-0.0934363	1.1705	1.20792	2.09775	0.244617	0.12214	-0.0114124	0.743814	0.0664166	0.166074	0.023695
Textile and clothing, shoes, and hat manufacturing industry	11	2013	1.106	0.990266	0.616	3.49469	0.388551	0.310225	0.002021	3.38154	7.93904	0.317924	-0.277742	1.21833	1.25124	2.07179	0.195841	0.013664	-0.0037951	0.757494	0.0620243	0.156223	0.0242578
Textile and clothing, shoes, and hat manufacturing industry	11	2014	1.027	1.017	0.698	4.00787	0.409329	0.278984	0.00166	3.6106	7.93133	0.316074	-0.136835	1.28387	1.38826	2.07082	0.22062	-0.0002337	3.2e-05	0.785836	0.0489219	0.137145	0.0280978
Textile and clothing, shoes, and hat manufacturing industry	11	2015	1.251	1.27227	0.575	4.73858	0.395047	0.243558	0.00451	4.44295	7.65165	0.316696	-0.218234	1.49132	1.55574	2.03492	0.1821	0.0044387	-0.0009687	0.797739	0.0355275	0.137912	0.0288209
Textile and clothing, shoes, and hat manufacturing industry	11	2016	1.218	1.54963	0.698	5.88459	0.45555	0.255727	0.00724	5.01543	8.2351	0.32519	-0.191181	1.61252	1.77234	2.1084	0.226982	0.0682599	-0.01305	0.870681	0.0251435	0.104146	3e-05
Textile and clothing, shoes, and hat manufacturing industry	11	2017	1.103	1.70924	0.679	6.26036	0.424045	0.243043	0.007541	5.20855	8.29081	0.321588	-0.248197	1.6503	1.83424	2.11515	0.218358	0.0411987	-0.0102254	0.875875	0.0223483	0.101775	1.06e-06
Textile and clothing, shoes, and hat manufacturing industry	11	2018	0.645	1.10246	0.754	6.95102	0.42608	0.232549	0.00624	5.58324	8.2316	0.338997	-0.0591849	1.71977	1.93889	2.10798	0.255603	0.172011	-0.0101805	0.894131	0.0185057	0.0762298	0.0111335
Textile and clothing, shoes, and hat manufacturing industry	11	2019	0.99	1.09143	0.768	7.84309	0.432023	0.216793	0.007322	5.93495	7.9487	0.329514	-0.0193458	1.78086	2.05963	2.07301	0.253067	0.100758	-0.0019492	0.917921	0.0149221	0.0624472	0.0047097
Textile and clothing, shoes, and hat manufacturing industry	11	2020	1.008	1.10016	0.67	8.72357	0.437455	0.199999	0.007962	6.23645	7.75676	0.327691	-0.142007	1.83041	2.16603	2.04856	0.219553	0.087054	-0.0123623	0.919266	0.0120796	0.0581302	0.0105241
Leather, fur, feathers (down) and their products industry	12	2009	0.829	1	0.743	2.16177	0.276447	0.516927	0.000899	2.38214	6.38965	0.255176	0.061986	0.867999	0.770927	1.85468	0.189596	-0.457846	-0.02838	0.601039	0.128612	0.257354	0.0129947
Leather, fur, feathers (down) and their products industry	12	2010	0.998	0.998	0.726	2.26629	0.298172	0.483631	0.000819	2.51211	6.62515	0.27008	0.0634634	0.921123	0.818144	1.89087	0.196078	-0.345847	-0.0219486	0.607032	0.11819	0.259763	0.0150151
Leather, fur, feathers (down) and their products industry	12	2011	1.078	1.07584	0.703	2.48735	0.315394	0.437442	0.001367	2.84049	6.91175	0.281417	0.042767	1.04398	0.911218	1.93322	0.197836	-0.26066	-0.0111476	0.639946	0.103435	0.235393	0.0212251
Leather, fur, feathers (down) and their products industry	12	2012	0.93	1.00053	0.912	2.80439	0.363483	0.37427	0.001381	3.04812	7.1256	0.286634	-0.0119549	1.11452	1.03119	1.96369	0.26141	-0.221456	0.0026475	0.711051	0.0904115	0.182911	0.0156262
Leather, fur, feathers (down) and their products industry	12	2013	1.014	1.01454	0.706	3.19637	0.38572	0.313525	0.001996	3.34523	7.02388	0.278349	0.022999	1.20754	1.16202	1.94932	0.196514	-0.283716	-0.0065252	0.739428	0.0723737	0.161264	0.0269345
Leather, fur, feathers (down) and their products industry	12	2014	1.057	1.07237	0.927	3.48739	0.404205	0.298704	0.001776	3.37613	7.15074	0.281526	-0.0051247	1.21673	1.24915	1.96721	0.260975	-0.259838	0.0013316	0.781304	0.064242	0.129369	0.0250854
Leather, fur, feathers (down) and their products industry	12	2015	1.142	1.22465	0.649	4.07003	0.393571	0.273343	0.003064	3.71931	7.12132	0.284253	0.0129548	1.31354	1.40365	1.96309	0.18448	-0.239352	-0.0031008	0.820123	0.049509	0.101201	0.029167
Leather, fur, feathers (down) and their products industry	12	2016	1.109	1.35813	0.688	4.79449	0.436715	0.263604	0.004091	4.361	7.4476	0.302775	-0.0564854	1.4727	1.56747	2.00789	0.208309	-0.100169	0.0056581	0.815853	0.0354918	0.146052	0.0026029
Leather, fur, feathers (down) and their products industry	12	2017	0.97	1.31739	0.889	5.21596	0.341192	0.247497	0.004558	6.23867	7.48126	0.306605	0.0761033	1.83077	1.65172	2.0124	0.272572	-0.0713927	-0.0054332	0.822291	0.0302243	0.145905	0.0015791
Leather, fur, feathers (down) and their products industry	12	2018	0.783	1.03152	0.774	5.86023	0.374099	0.245175	0.005226	4.659	7.51114	0.308355	-0.0039695	1.5388	1.76819	2.01639	0.238667	-0.0582366	0.0002312	0.851568	0.0247965	0.102798	0.0208378
Leather, fur, feathers (down) and their products industry	12	2019	1.039	1.07175	0.775	6.44312	0.377356	0.234758	0.006124	4.84089	7.30495	0.305659	-0.0012898	1.5771	1.86301	1.98855	0.236886	-0.0784974	0.0001012	0.874721	0.0210706	0.0963535	0.0078547
Leather, fur, feathers (down) and their products industry	12	2020	1.001	1.07282	0.743	7.194	0.39113	0.223081	0.007065	5.40275	7.1228	0.299909	0.0034852	1.68691	1.97325	1.9633	0.222832	-0.121708	-0.0004242	0.891489	0.0172256	0.0838231	0.0074624
Wood processing and wood, bamboo, rattan, palm and grass products	13	2009	0.855	1	0.533	6.27133	0.511587	0.2192	0.001462	4.88444	4.63014	0.201335	1.37549	1.58605	1.83599	1.53259	0.107311	-0.862423	-1.18625	0.320221	0.008142	0.667969	0.0036679
Wood processing and wood, bamboo, rattan, palm and grass products	13	2010	0.959	0.959	0.564	6.63883	0.546715	0.204875	0.001423	5.04246	4.71016	0.207454	1.16439	1.61789	1.89294	1.54972	0.117004	-0.816438	-0.950649	0.338211	0.0076737	0.649803	0.0043121
Wood processing and wood, bamboo, rattan, palm and grass products	13	2011	1.025	0.982975	0.581	6.9515	0.582219	0.168343	0.002384	5.42513	4.96247	0.221801	0.962258	1.69104	1.93896	1.6019	0.128867	-0.70863	-0.681885	0.399838	0.0082742	0.586134	0.0057534
Wood processing and wood, bamboo, rattan, palm and grass products	13	2012	0.866	0.851256	0.744	7.90396	0.645545	0.128278	0.002468	5.89474	5.49469	0.243998	0.129716	1.77406	2.06736	1.70378	0.181535	-0.541835	-0.0702849	0.518219	0.0082951	0.463914	0.0095715
Wood processing and wood, bamboo, rattan, palm and grass products	13	2013	1.091	0.928721	0.614	8.63412	0.653325	0.105247	0.002759	6.35264	5.49298	0.238242	0.609007	1.84887	2.15572	1.70347	0.146281	-0.585088	-0.356323	0.527564	0.0070768	0.456155	0.009204
Wood processing and wood, bamboo, rattan, palm and grass products	13	2014	0.986	0.915719	0.866	9.86802	0.666526	0.090452	0.001022	6.44866	5.6234	0.225839	-0.294898	1.86387	2.2893	1.72694	0.195576	-0.678292	0.200027	0.63634	0.0065348	0.346164	0.0109607
Wood processing and wood, bamboo, rattan, palm and grass products	13	2015	1.215	1.1126	0.667	11.2191	0.650062	0.080467	0.003601	7.42446	5.1574	0.234689	0.496607	2.00478	2.41762	1.64043	0.156538	-0.611787	-0.303818	0.620695	0.0049313	0.358592	0.0157817
Wood processing and wood, bamboo, rattan, palm and grass products	13	2016	1.064	1.1838	0.762	13.4268	0.679622	0.068967	0.005414	8.90476	5.3143	0.237845	0.0702843	2.18659	2.59725	1.6704	0.181238	-0.588074	-0.0413324	0.676382	0.0037519	0.319238	0.0006282
Wood processing and wood, bamboo, rattan, palm and grass products	13	2017	0.928	1.09857	0.885	14.1321	0.658989	0.065779	0.005945	9.18666	4.88486	0.239504	-0.531521	2.21775	2.64845	1.58614	0.211961	-0.575611	0.305949	0.618877	0.0030988	0.376528	0.0014961
Wood processing and wood, bamboo, rattan, palm and grass products	13	2018	0.897	0.985418	0.841	16.112	0.668658	0.058369	0.007113	10.3601	5.17488	0.237	-0.270954	2.33796	2.77956	1.64382	0.199317	-0.594424	0.161062	0.694738	0.0026762	0.302548	3.77e-05
Wood processing and wood, bamboo, rattan, palm and grass products	13	2019	1.093	1.07706	0.839	17.0359	0.671118	0.056947	0.008716	10.4131	4.78724	0.227657	-0.313212	2.34307	2.83532	1.56595	0.191004	-0.664627	0.208169	0.763516	0.0026308	0.233831	2.19e-05
Wood processing and wood, bamboo, rattan, palm and grass products	13	2020	1.279	1.37756	0.807	17.5002	0.673581	0.060321	0.009691	10.9283	4.79124	0.23869	-0.145281	2.39136	2.86221	1.56679	0.192623	-0.581726	0.0845134	0.810945	0.0026479	0.184251	0.0021568
Furniture manufacturing industry	14	2009	0.879	1	0.677	4.28497	0.32627	0.52709	0.001536	4.27655	4.87201	0.18833	0.516617	1.45315	1.45511	1.58351	0.127499	-0.960148	-0.496029	0.797808	0.0434512	0.151592	0.0071496
Furniture manufacturing industry	14	2010	0.921	0.921	0.722	4.80955	0.337232	0.475748	0.001041	4.39427	5.14133	0.201543	0.255262	1.4803	1.5706	1.63731	0.145514	-0.86086	-0.219745	0.83661	0.0361672	0.114832	0.012391
Furniture manufacturing industry	14	2011	1.034	0.952314	0.674	5.50942	0.370427	0.437353	0.0013	5.02607	5.55341	0.217464	0.373852	1.61464	1.70646	1.71441	0.146571	-0.741222	-0.277108	0.879281	0.0289678	0.0812011	0.0105506
Furniture manufacturing industry	14	2012	1.077	1.02564	0.755	5.51422	0.411359	0.369802	0.001986	5.39182	5.87939	0.231006	0.0686847	1.68488	1.70733	1.77145	0.174409	-0.639464	-0.0439214	0.871845	0.0286728	0.0869309	0.0125514
Furniture manufacturing industry	14	2013	1.072	1.09949	0.646	6.22047	0.450386	0.296107	0.003241	5.98661	5.9725	0.229319	0.350356	1.78953	1.82784	1.78716	0.14814	-0.652144	-0.228482	0.886552	0.0229117	0.0796882	0.0108485
Furniture manufacturing industry	14	2014	1.044	1.14787	0.754	6.6394	0.457353	0.279502	0.002016	6.13121	6.24707	0.231318	0.0510886	1.81339	1.89302	1.83211	0.174414	-0.637118	-0.0325494	0.889375	0.0201756	0.0710426	0.0194066
Furniture manufacturing industry	14	2015	1.049	1.20411	0.627	7.6308	0.447566	0.252066	0.004661	6.51391	5.97043	0.231095	0.401014	1.87394	2.03219	1.78682	0.144897	-0.638793	-0.256165	0.910377	0.0156344	0.0563241	0.017665
Furniture manufacturing industry	14	2016	1.326	1.59665	0.885	9.97331	0.515291	0.232237	0.007479	8.72954	6.09005	0.223189	-0.250762	2.16671	2.29991	1.80666	0.197522	-0.698204	0.175083	0.953488	0.0095859	0.0369253	7.31e-07
Furniture manufacturing industry	14	2017	0.99	1.58069	0.82	10.1658	0.466977	0.218688	0.008101	9.46283	6.2291	0.232278	-0.0841736	2.24737	2.31903	1.82923	0.190468	-0.629902	0.0530211	0.949038	0.0091833	0.0417757	3.23e-06
Furniture manufacturing industry	14	2018	0.59	0.932604	0.81	11.4511	0.473719	0.214873	0.009436	9.02882	6.23435	0.246915	-0.063172	2.20042	2.43809	1.83007	0.200001	-0.519922	0.0328445	0.928402	0.0070802	0.0632977	0.0012204
Furniture manufacturing industry	14	2019	1.075	1.00255	0.847	12.4976	0.490673	0.205345	0.009767	9.83653	6.15935	0.243397	-0.150327	2.2861	2.52554	1.81797	0.206157	-0.546353	0.0821317	0.935292	0.0059882	0.0586031	0.000117
Furniture manufacturing industry	14	2020	1.024	1.02661	0.672	13.2247	0.499754	0.203463	0.012185	11.4388	5.85053	0.240764	0.310788	2.43701	2.58209	1.76653	0.161794	-0.566137	-0.175949	0.944832	0.0054024	0.0478284	0.0019375
Paper and Paper Products Industry	15	2009	0.761	1	0.68	16.6009	0.274146	0.076968	0.004019	9.23905	7.71021	0.329131	-0.118831	2.22344	2.80946	2.04255	0.223809	0.0978761	-0.0116307	0.267111	0.0009692	0.73137	0.0005498
Paper and Paper Products Industry	15	2010	1.078	1.078	0.608	17.5429	0.367663	0.090378	0.003886	10.3825	7.81011	0.343181	-0.242731	2.34012	2.86465	2.05542	0.208654	0.203457	-0.0493854	0.279616	0.0009086	0.719135	0.0003411
Paper and Paper Products Industry	15	2011	1.156	1.24617	0.744	19.1822	0.384888	0.084802	0.004068	11.3108	8.21198	0.352741	-0.0811216	2.42576	2.95398	2.10559	0.262439	0.275291	-0.0223321	0.345996	0.0009403	0.652579	0.0004845
Paper and Paper Products Industry	15	2012	0.943	1.17514	0.645	20.4135	0.425355	0.071487	0.005664	13.2025	8.51448	0.364841	-0.398516	2.58041	3.0162	2.14177	0.235323	0.366216	-0.145943	0.374527	0.0008988	0.622652	0.0019225
Paper and Paper Products Industry	15	2013	0.978	1.14928	0.673	21.738	0.432783	0.056339	0.007303	14.6291	8.57434	0.35159	-0.329392	2.68301	3.07906	2.14877	0.23662	0.266641	-0.0878294	0.394969	0.0008358	0.603345	0.0008505
Paper and Paper Products Industry	15	2014	1.096	1.25961	0.759	24.0494	0.450636	0.065282	0.005879	15.9249	9.11914	0.360743	-0.0869994	2.76788	3.18011	2.21038	0.273804	0.335416	-0.029181	0.477883	0.0008263	0.520122	0.0011682
Paper and Paper Products Industry	15	2015	1.232	1.55185	0.758	28.0072	0.417104	0.051921	0.010397	17.9373	9.22505	0.37254	-0.0962519	2.88688	3.33246	2.22192	0.282385	0.424067	-0.0408172	0.514196	0.0006555	0.483021	0.0021271
Paper and Paper Products Industry	15	2016	1.411	2.18965	0.838	31.4578	0.388355	0.047128	0.012872	21.6723	9.55402	0.379946	0.309045	3.07604	3.44865	2.25696	0.318395	0.479719	0.148255	0.565426	0.0005714	0.433655	0.0003474
Paper and Paper Products Industry	15	2017	1.071	2.34512	0.742	33.7254	0.435554	0.04422	0.014647	22.3186	9.59215	0.385369	-0.198896	3.10542	3.51825	2.26094	0.285944	0.520465	-0.103518	0.564493	0.0004963	0.434554	0.0004572
Paper and Paper Products Industry	15	2018	0.674	1.58061	1	35.4476	0.434622	0.043717	0.016364	24.2638	9.76751	0.373441	1.26473	3.18899	3.56806	2.27906	0.373441	0.430833	0.544887	0.594574	0.0004732	0.404951	1.57e-06
Paper and Paper Products Industry	15	2019	1.122	1.77344	1	37.3704	0.433864	0.040118	0.017398	25.3196	9.29802	0.376815	1.03644	3.23158	3.62088	2.2298	0.376815	0.456188	0.472813	0.610229	0.000437	0.389223	0.000111
Paper and Paper Products Industry	15	2020	1.255	2.22567	0.996	40.6125	0.444261	0.038968	0.019056	27.6756	9.39694	0.370046	1.06489	3.32055	3.70408	2.24038	0.368565	0.405323	0.431626	0.612362	0.0003713	0.387265	2.12e-06
Reproduction in the printing industry and recording media	16	2009	1.187	1	0.408	10.4167	0.257044	0.113123	0.002595	8.17025	4.37057	0.181522	2.286	2.1005	2.34341	1.47489	0.0740611	-1.0113	-2.31183	0.851843	0.0078505	0.138207	0.0020999
Reproduction in the printing industry and recording media	16	2010	0.819	0.819	0.53	10.9827	0.282442	0.104458	0.002326	8.63317	4.37907	0.181781	1.53007	2.15561	2.39632	1.47684	0.0963439	-1.00936	-1.54438	0.853264	0.0070739	0.137089	0.0025735
Reproduction in the printing industry and recording media	16	2011	0.974	0.797706	0.577	11.4519	0.308234	0.108843	0.00319	9.32509	4.57614	0.195358	1.15375	2.23271	2.43816	1.52086	0.112722	-0.907331	-1.04683	0.857058	0.0065351	0.133452	0.0029549
Reproduction in the printing industry and recording media	16	2012	0.911	0.72671	0.645	11.9309	0.361087	0.100873	0.005125	9.9093	4.92439	0.20372	0.662843	2.29347	2.47913	1.5942	0.1314	-0.844497	-0.559769	0.878541	0.0061719	0.112237	0.0030505
Reproduction in the printing industry and recording media	16	2013	1.023	0.743424	0.607	12.7147	0.381834	0.090017	0.006295	10.1123	5.20247	0.212129	0.745008	2.31375	2.54276	1.64913	0.128762	-0.781313	-0.582084	0.886529	0.0054838	0.103891	0.0040959
Reproduction in the printing industry and recording media	16	2014	1.07	0.795464	0.734	13.4825	0.40877	0.084554	0.006133	10.3811	5.25419	0.212551	0.190495	2.33999	2.60139	1.65903	0.156012	-0.778142	-0.148232	0.889193	0.0048917	0.103346	0.0025696
Reproduction in the printing industry and recording media	16	2015	1.702	1.35388	0.527	14.4713	0.36785	0.079408	0.011491	11.5139	4.70103	0.20605	1.36963	2.44355	2.67217	1.54778	0.108589	-0.826989	-1.13267	0.86732	0.0041416	0.124776	0.0037621
Reproduction in the printing industry and recording media	16	2016	0.949	1.28483	0.808	17.1216	0.447894	0.072983	0.013313	13.512	5.08865	0.212441	-0.131666	2.60358	2.84034	1.62701	0.171653	-0.778964	0.102563	0.897714	0.0030623	0.0990499	0.0001736
Reproduction in the printing industry and recording media	16	2017	1.079	1.38633	0.75	15.9152	0.41253	0.065622	0.012316	12.3463	5.6462	0.236299	0.0978704	2.51336	2.76728	1.73098	0.177224	-0.599691	-0.058692	0.909459	0.0035905	0.0847749	0.0021754
Reproduction in the printing industry and recording media	16	2018	0.693	0.960729	0.836	17.745	0.425503	0.064825	0.01279	13.044	5.64595	0.227206	-0.190121	2.56833	2.8761	1.73094	0.189944	-0.668016	0.127004	0.927422	0.0029453	0.0695805	5.24e-05
Reproduction in the printing industry and recording media	16	2019	1	0.960729	0.78	18.45	0.432854	0.060847	0.013503	14.5543	5.57256	0.225582	-0.0027059	2.67789	2.91506	1.71785	0.175954	-0.680223	0.0018406	0.935138	0.0027472	0.0620646	5.03e-05
Reproduction in the printing industry and recording media	16	2020	0.992	0.953044	0.712	19.7739	0.433796	0.059732	0.01623	14.2957	5.92158	0.234843	0.184333	2.65996	2.98436	1.7786	0.167208	-0.610635	-0.11256	0.940645	0.0024057	0.0569235	2.6e-05
Cultural, educational, and sports goods manufacturing industry	17	2009	0.918	1	0.909	2.65528	0.265268	0.65392	0.001914	3.00738	5.16053	0.210126	-0.573335	1.10107	0.97655	1.64104	0.191004	-0.796362	0.456582	0.619296	0.0878369	0.286698	0.0061696
Cultural, educational, and sports goods manufacturing industry	17	2010	0.991	0.991	1	2.80425	0.47928	0.312887	0.001929	3.19899	5.38893	0.219152	-0.86432	1.16284	1.03114	1.68435	0.219152	-0.728535	0.629687	0.649782	0.0826294	0.259887	0.0077016
Cultural, educational, and sports goods manufacturing industry	17	2011	0.982	0.973162	1	3.0911	0.488686	0.286807	0.00271	3.57442	5.80259	0.232384	-0.663183	1.2738	1.12853	1.7583	0.232384	-0.629106	0.417212	0.690542	0.072271	0.224052	0.0131359
Cultural, educational, and sports goods manufacturing industry	17	2012	0.908	0.883631	1	3.43746	0.509192	0.260581	0.003283	3.90318	6.09254	0.251566	-0.522193	1.36179	1.23473	1.80707	0.251566	-0.484967	0.253246	0.746634	0.0631876	0.173243	0.0169355
Cultural, educational, and sports goods manufacturing industry	17	2013	1.062	0.938416	1	3.90127	0.557944	0.222327	0.005378	4.48316	6.10287	0.245232	-0.517172	1.50033	1.3613	1.80876	0.245232	-0.532562	0.275426	0.782032	0.051382	0.158079	0.0085078
Cultural, educational, and sports goods manufacturing industry	17	2014	1.063	0.997536	1	4.03997	0.561236	0.189468	0.002984	4.27445	6.13088	0.240252	-0.503551	1.45266	1.39624	1.81334	0.240252	-0.569985	0.287016	0.805478	0.0493513	0.133671	0.0114993
Cultural, educational, and sports goods manufacturing industry	17	2015	1.197	1.19405	1	4.50018	0.505167	0.168171	0.007127	4.4603	5.93962	0.244521	-0.596553	1.49522	1.50412	1.78164	0.244521	-0.537909	0.320891	0.775661	0.0383012	0.170498	0.0155397
Cultural, educational, and sports goods manufacturing industry	17	2016	1.182	1.41137	0.825	6.83647	0.445505	0.324786	0.010324	6.2235	6.88905	0.275036	-0.027967	1.82833	1.92227	1.92993	0.226905	-0.308606	0.0086308	0.915481	0.0195878	0.0492015	0.01573
Cultural, educational, and sports goods manufacturing industry	17	2017	0.912	1.28717	0.772	6.87705	0.352553	0.302648	0.009382	6.05219	7.1484	0.290086	0.0002879	1.80042	1.92819	1.96689	0.223946	-0.195521	-5.63e-05	0.913645	0.0193185	0.0527781	0.0142586
Cultural, educational, and sports goods manufacturing industry	17	2018	0.94	1.20994	0.736	8.13194	0.373129	0.322065	0.010595	8.06816	7.24047	0.293387	-0.0070442	2.08792	2.0958	1.97969	0.215933	-0.170711	0.0012025	0.895687	0.0135447	0.041705	0.0490633
Cultural, educational, and sports goods manufacturing industry	17	2019	0.978	1.18332	0.748	8.8771	0.389398	0.2801	0.011702	7.21737	7.21044	0.29122	-0.0030233	1.97649	2.18348	1.97553	0.217832	-0.187001	0.0005654	0.938148	0.011905	0.0332853	0.0166622
Cultural, educational, and sports goods manufacturing industry	17	2020	0.949	1.12297	0.677	10.0631	0.399578	0.258795	0.013181	8.30979	7.31511	0.294718	-0.0334649	2.11743	2.30888	1.98994	0.199524	-0.160712	0.0053782	0.943183	0.0093139	0.0288609	0.0186421
Petroleum processing, coking, and nuclear fuel processing industries	18	2009	1.311	1	1	37.4399	0.072285	0.02738	0.010558	22.5191	4.50695	0.283346	-1.29317	3.11436	3.62274	1.50562	0.283346	-0.246168	0.318338	0.0517452	3.69e-05	0.948132	8.59e-05
Petroleum processing, coking, and nuclear fuel processing industries	18	2010	1.287	1.287	0.985	42.6602	0.217997	0.01885	0.009711	24.2366	4.75638	0.285114	-1.09227	3.18786	3.75327	1.55949	0.280838	-0.232876	0.254364	0.0642707	3.53e-05	0.935592	0.0001018
Petroleum processing, coking, and nuclear fuel processing industries	18	2011	1.236	1.59073	0.985	45.4829	0.21441	0.019725	0.010082	31.5037	5.50784	0.310102	-0.751706	3.45011	3.81734	1.70617	0.305451	-0.0451114	0.0339105	0.069254	3.35e-05	0.930655	5.71e-05
Petroleum processing, coking, and nuclear fuel processing industries	18	2012	0.929	1.47779	0.922	47.9693	0.231923	0.016434	0.012103	42.4255	6.19442	0.333781	-0.305665	3.74775	3.87056	1.82365	0.307746	0.132822	-0.040599	0.082602	3.59e-05	0.916812	0.0005498
Petroleum processing, coking, and nuclear fuel processing industries	18	2013	0.728	1.07583	0.988	63.4718	0.253443	0.01656	0.012008	38.004	6.25533	0.313135	-0.418957	3.63769	4.1506	1.83343	0.309378	-0.022319	0.0093507	0.110075	2.73e-05	0.889589	0.0003082
Petroleum processing, coking, and nuclear fuel processing industries	18	2014	1.189	1.27916	0.826	71.2	0.256972	0.013032	0.012545	37.3745	6.24744	0.317148	-0.0946723	3.62099	4.26549	1.83217	0.261964	0.0078329	-0.0007416	0.143205	2.82e-05	0.856388	0.0003793
Petroleum processing, coking, and nuclear fuel processing industries	18	2015	1.173	1.50046	0.759	72.1086	0.236683	0.009655	0.014189	46.2411	6.3101	0.332889	0.0381555	3.83387	4.27817	1.84215	0.252663	0.126116	0.004812	0.141659	2.72e-05	0.857924	0.0003897
Petroleum processing, coking, and nuclear fuel processing industries	18	2016	1.021	1.53197	0.98	81.1992	0.129069	0.009647	0.016408	52.3231	6.33331	0.338883	-0.368421	3.95744	4.39691	1.84582	0.332105	0.171155	-0.063057	0.152844	2.32e-05	0.847015	0.000118
Petroleum processing, coking, and nuclear fuel processing industries	18	2017	0.891	1.36498	0.909	87.0598	0.261983	0.013504	0.014806	56.5798	6.37568	0.349301	-0.226024	4.03565	4.46659	1.85249	0.317514	0.249439	-0.0563791	0.154252	2.04e-05	0.844755	0.0009734
Petroleum processing, coking, and nuclear fuel processing industries	18	2018	0.893	1.21893	0.867	95.7048	0.238641	0.013471	0.017094	60.8251	6.47077	0.351806	-0.134491	4.108	4.56127	1.86729	0.305016	0.268267	-0.0360794	0.173303	1.89e-05	0.824678	0.0020003
Petroleum processing, coking, and nuclear fuel processing industries	18	2019	0.789	0.961736	0.845	102.435	0.235609	0.014413	0.017	57.9483	6.33587	0.355549	-0.120321	4.05955	4.62923	1.84623	0.300439	0.296393	-0.0356622	0.145086	1.38e-05	0.85386	0.0010404
Petroleum processing, coking, and nuclear fuel processing industries	18	2020	0.975	0.937693	0.725	112.392	0.224238	0.017671	0.0162	64.4114	6.4138	0.362178	0.0898988	4.16529	4.72199	1.85845	0.262579	0.346203	0.0311232	0.158336	1.25e-05	0.840245	0.0014055
Chemical raw material and chemical product manufacturing industry	19	2009	0.965	1	0.891	17.465	0.198753	0.096369	0.010153	12.037	9.87715	0.488482	0.667292	2.48799	2.8602	2.29022	0.435237	1.29529	0.864334	0.0583527	0.0001913	0.941283	0.0001735
Chemical raw material and chemical product manufacturing industry	19	2010	0.907	0.907	0.871	20.5344	0.293868	0.093265	0.012172	13.9864	10.594	0.507141	0.692784	2.63808	3.0221	2.36029	0.44172	1.4355	0.99449	0.0739336	0.0001753	0.925635	0.0002564
Chemical raw material and chemical product manufacturing industry	19	2011	1.052	0.954164	0.827	22.0412	0.317003	0.092236	0.014391	15.9952	11.1262	0.531577	0.416619	2.77229	3.09291	2.4093	0.439614	1.61912	0.674555	0.0789445	0.0001625	0.920494	0.0003986
Chemical raw material and chemical product manufacturing industry	19	2012	0.969	0.924585	0.845	23.7256	0.357509	0.08538	0.019777	17.4793	11.6088	0.544916	0.643512	2.86102	3.16655	2.45177	0.460454	1.71935	1.10642	0.110113	0.0001956	0.888833	0.0008588
Chemical raw material and chemical product manufacturing industry	19	2013	0.908	0.839523	0.787	27.5938	0.366683	0.062391	0.023225	18.4138	12.0032	0.534528	0.0827809	2.9131	3.31759	2.48518	0.420674	1.6413	0.135868	0.149739	0.0001967	0.849221	0.0008425
Chemical raw material and chemical product manufacturing industry	19	2014	1.068	0.896611	0.92	30.9593	0.366769	0.065399	0.016287	19.1243	12.3112	0.53576	1.59508	2.95096	3.43267	2.51051	0.492899	1.65055	2.63276	0.179576	0.0001874	0.819291	0.0009457
Chemical raw material and chemical product manufacturing industry	19	2015	1.13	1.01317	0.756	35.9108	0.349976	0.059958	0.029028	22.4088	12.4609	0.563626	-0.27087	3.10945	3.58104	2.52259	0.426101	1.85994	-0.503804	0.181033	0.0001404	0.817596	0.0012306
Chemical raw material and chemical product manufacturing industry	19	2016	0.989	1.00203	0.686	42.1523	0.339068	0.054512	0.033691	26.7146	12.5547	0.565715	-1.10639	3.28521	3.74129	2.5301	0.388081	1.87565	-2.0752	0.204934	0.0001153	0.794317	0.0006339
Chemical raw material and chemical product manufacturing industry	19	2017	0.937	0.938898	0.843	45.6917	0.378917	0.051988	0.034367	27.477	12.921	0.576083	0.808247	3.31335	3.82192	2.55886	0.485638	1.95355	1.57895	0.208284	9.98e-05	0.791481	0.0001357
Chemical raw material and chemical product manufacturing industry	19	2018	0.875	0.821535	0.874	51.183	0.387584	0.052777	0.036493	29.4515	13.0996	0.588012	1.23841	3.38274	3.93541	2.57258	0.513922	2.04319	2.53031	0.223588	8.53e-05	0.774705	0.001622
Chemical raw material and chemical product manufacturing industry	19	2019	0.948	0.778816	0.797	56.4014	0.399407	0.05009	0.037292	33.8743	12.9849	0.58715	0.227732	3.52266	4.03249	2.56379	0.467959	2.03671	0.463825	0.242587	7.63e-05	0.756592	0.0007451
Chemical raw material and chemical product manufacturing industry	19	2020	1.011	0.787383	0.747	59.6594	0.396284	0.049644	0.037219	37.0649	12.989	0.587749	-0.413305	3.61267	4.08865	2.5641	0.439049	2.04121	-0.843644	0.257281	7.23e-05	0.741742	0.0009047
Pharmaceutical manufacturing industry	20	2009	0.938	1	0.733	13.8999	0.157227	0.109278	0.015865	11.8518	6.99847	0.318874	0.0171062	2.47248	2.63188	1.94569	0.233735	0.0208041	0.0003559	0.658757	0.0034096	0.324147	0.013686
Pharmaceutical manufacturing industry	20	2010	0.915	0.915	0.826	14.4396	0.206478	0.114158	0.01949	12.4189	7.1307	0.326112	-0.0036854	2.51922	2.66997	1.96441	0.269369	0.0751949	-0.0002771	0.680787	0.0032651	0.303467	0.0124807
Pharmaceutical manufacturing industry	20	2011	1.064	0.97356	0.762	14.9677	0.219091	0.107159	0.02241	13.2205	7.54328	0.34065	-0.0142981	2.58177	2.70589	2.02066	0.259576	0.184436	-0.0026371	0.708558	0.0031627	0.266797	0.0214827
Pharmaceutical manufacturing industry	20	2012	0.93	0.905411	0.761	15.9249	0.239536	0.100879	0.036622	13.7572	7.83586	0.349688	-0.0268752	2.62156	2.76788	2.05871	0.266112	0.252348	-0.0067819	0.739694	0.0029167	0.23756	0.019829
Pharmaceutical manufacturing industry	20	2013	1.043	0.944343	0.651	16.7217	0.244516	0.082224	0.04366	14.0098	8.00863	0.350965	-0.237841	2.63976	2.81671	2.08052	0.228478	0.261946	-0.0623016	0.779388	0.0027874	0.198591	0.019234
Pharmaceutical manufacturing industry	20	2014	1.052	0.993449	0.763	17.4575	0.254721	0.083083	0.031896	14.5623	8.37979	0.35828	-0.0433692	2.67844	2.85977	2.12582	0.273368	0.316914	-0.0137443	0.792262	0.0025996	0.176695	0.0284435
Pharmaceutical manufacturing industry	20	2015	1.164	1.15638	0.566	18.5325	0.245801	0.071144	0.052333	15.7635	8.29456	0.368293	-0.529779	2.7577	2.91953	2.1156	0.208454	0.392156	-0.207756	0.795641	0.0023166	0.168492	0.0335503
Pharmaceutical manufacturing industry	20	2016	1.031	1.19222	0.814	20.8335	0.272413	0.06719	0.058298	17.2418	8.38648	0.368074	0.0934298	2.84734	3.03656	2.12662	0.299612	0.390506	0.0364849	0.841852	0.0019396	0.149871	0.0063371
Pharmaceutical manufacturing industry	20	2017	0.856	1.02054	0.835	22.6227	0.257828	0.057809	0.059075	18.5065	8.66989	0.383022	0.184669	2.91812	3.11895	2.15986	0.319823	0.502828	0.0928566	0.820549	0.0016033	0.175046	0.0028012
Pharmaceutical manufacturing industry	20	2018	0.945	0.964413	0.753	25.374	0.26539	0.056201	0.06021	22.3472	8.88732	0.386598	-0.0994116	3.1067	3.23373	2.18463	0.291108	0.529699	-0.0526582	0.861347	0.0013378	0.129131	0.0081836
Pharmaceutical manufacturing industry	20	2019	0.984	0.948982	0.801	28.1031	0.267572	0.052157	0.055792	25.4492	8.94401	0.384908	0.0852316	3.23668	3.33588	2.19098	0.308311	0.517004	0.0440651	0.888874	0.0011255	0.1071	0.0029003
Pharmaceutical manufacturing industry	20	2020	1.136	1.07804	0.758	29.5343	0.264963	0.051777	0.055345	47.7894	8.94772	0.378881	-0.0832849	3.8668	3.38555	2.1914	0.287192	0.471716	-0.0392869	0.899143	0.0010308	0.0992608	0.0005658
Chemical fiber manufacturing industry	21	2009	1.071	1	0.617	25.8084	0.276971	0.062735	0.00996	17.0997	5.10795	0.243389	0.735524	2.83906	3.2507	1.6308	0.150171	-0.546412	-0.4019	0.387172	0.0005813	0.611624	0.0006223
Chemical fiber manufacturing industry	21	2010	1.163	1.163	0.828	27.2887	0.254147	0.068925	0.013719	18.4387	5.18621	0.254012	-0.212713	2.91445	3.30647	1.646	0.210322	-0.466593	0.0992505	0.394687	0.00053	0.603966	0.0008175
Chemical fiber manufacturing industry	21	2011	1.157	1.34559	0.606	28.6313	0.280574	0.086792	0.016062	19.6799	5.47159	0.274664	0.646655	2.9796	3.3545	1.69957	0.166447	-0.311402	-0.20137	0.40264	0.0004912	0.593758	0.0031112
Chemical fiber manufacturing industry	21	2012	1.031	1.3873	0.719	28.9709	0.340435	0.085078	0.019771	20.5732	5.48705	0.271673	0.222782	3.02399	3.36629	1.70239	0.195333	-0.333879	-0.074382	0.446895	0.0005325	0.550279	0.002294
Chemical fiber manufacturing industry	21	2013	1.105	1.53297	0.966	30.9641	0.358745	0.065888	0.024333	21.7532	5.38024	0.253946	-0.734785	3.07976	3.43283	1.68273	0.245312	-0.467086	0.343208	0.443306	0.0004624	0.555599	0.0006322
Chemical fiber manufacturing industry	21	2014	1.133	1.73686	1	30.9838	0.354655	0.06594	0.025605	20.6356	5.50922	0.262131	-0.805828	3.02702	3.43346	1.70642	0.262131	-0.40558	0.326828	0.470435	0.00049	0.527206	0.0018689
Chemical fiber manufacturing industry	21	2015	1.004	1.7438	0.671	35.4005	0.373244	0.065856	0.031219	22.1848	5.442	0.269936	0.411067	3.09941	3.56673	1.69415	0.181127	-0.346929	-0.142611	0.530777	0.0004235	0.463345	0.0054547
Chemical fiber manufacturing industry	21	2016	0.943	1.64441	0.672	39.4682	0.396764	0.070308	0.032145	23.5156	5.56366	0.26972	0.378537	3.15766	3.6755	1.71626	0.181252	-0.348551	-0.13194	0.575246	0.0003693	0.422526	0.0018593
Chemical fiber manufacturing industry	21	2017	0.746	1.22673	0.818	39.0649	0.398681	0.067927	0.034143	25.9074	5.65538	0.275108	-0.129036	3.25453	3.66522	1.73261	0.225039	-0.308065	0.0397515	0.495918	0.000325	0.503368	0.000389
Chemical fiber manufacturing industry	21	2018	0.938	1.15067	0.896	44.1995	0.40884	0.070783	0.037901	27.8224	6.08408	0.285233	-0.278377	3.32584	3.78871	1.80568	0.255569	-0.231982	0.0645785	0.561477	0.0002874	0.436255	0.0019812
Chemical fiber manufacturing industry	21	2019	1.476	1.69839	0.889	46.0847	0.417363	0.066472	0.04054	28.8815	5.57003	0.262232	-0.38597	3.3632	3.83048	1.7174	0.233125	-0.404819	0.156248	0.560612	0.000264	0.439115	8.89e-06
Chemical fiber manufacturing industry	21	2020	0.916	1.55572	0.761	51.1315	0.390671	0.071951	0.03737	32.0829	5.55723	0.262754	0.0646102	3.46832	3.9344	1.7151	0.199956	-0.400899	-0.0259022	0.577476	0.0002209	0.422295	8.44e-06
Plastic rubber	22	2009	0.801	1	0.483	8.4207	0.275557	0.260243	0.003845	7.08546	8.68819	0.372797	-0.992817	1.95805	2.13069	2.16196	0.180061	0.425994	-0.422934	0.412496	0.0058173	0.57917	0.0025166
Plastic rubber	22	2010	1.072	1.072	0.558	8.79217	0.287216	0.264724	0.003871	7.20522	8.94022	0.387506	-0.864258	1.97481	2.17386	2.19056	0.216228	0.536526	-0.463697	0.429612	0.0055576	0.562187	0.0026438
Plastic rubber	22	2011	1.067	1.14382	0.572	9.18972	0.303858	0.249174	0.005597	7.8868	9.37614	0.405684	-1.00853	2.06519	2.21809	2.23817	0.232051	0.673123	-0.678863	0.479438	0.0056771	0.511608	0.0032773
Plastic rubber	22	2012	0.95	1.08663	0.717	9.74713	0.338238	0.225099	0.009188	8.15052	9.95267	0.421616	-0.381869	2.09808	2.27697	2.29784	0.302298	0.792835	-0.302759	0.532284	0.0056026	0.457769	0.0043444
Plastic rubber	22	2013	1.008	1.09533	0.683	10.4937	0.35642	0.180484	0.00898	8.554	10.021	0.415084	-0.604995	2.1464	2.35078	2.30468	0.283502	0.743753	-0.449967	0.567274	0.0051515	0.422381	0.005193
Plastic rubber	22	2014	1.081	1.18405	0.773	11.1647	0.374647	0.172431	0.009343	8.79176	10.2575	0.422527	-0.042407	2.17381	2.41276	2.328	0.326613	0.799682	-0.0339121	0.589369	0.0047282	0.401404	0.0044985
Plastic rubber	22	2015	1.114	1.31903	0.667	13.2398	0.343811	0.160278	0.013421	10.2173	10.136	0.425772	-0.734014	2.32408	2.58323	2.31609	0.28399	0.824066	-0.604876	0.623205	0.0035552	0.368043	0.005197
Plastic rubber	22	2016	1.598	2.10781	0.72	16.5857	0.466597	0.144721	0.020934	38.4472	10.1853	0.427782	-0.393802	3.64929	2.80854	2.32094	0.308003	0.839171	-0.330467	0.616628	0.0022416	0.379663	0.0014676
Plastic rubber	22	2017	0.869	1.83168	0.815	17.487	0.414362	0.197479	0.01913	14.6438	10.2842	0.427532	0.245629	2.68402	2.86146	2.33061	0.348438	0.837291	0.205663	0.642966	0.0021026	0.35474	0.000192
Plastic rubber	22	2018	0.977	1.78956	0.864	19.1543	0.425151	0.128983	0.020297	13.728	10.3327	0.432448	0.59115	2.61944	2.95253	2.33531	0.373635	0.874234	0.516804	0.681134	0.0018565	0.315576	0.0014339
Plastic rubber	22	2019	1.016	1.81819	0.866	20.4243	0.430817	0.117589	0.020622	16.1214	10.3705	0.419668	0.612329	2.78015	3.01673	2.33897	0.363432	0.778198	0.476513	0.710302	0.0017027	0.287983	1.29e-05
Plastic rubber	22	2020	1.007	1.83092	0.76	21.5421	0.43874	0.115332	0.023412	17.7835	10.2613	0.429761	-0.131073	2.87827	3.07001	2.32838	0.326618	0.854043	-0.111942	0.714101	0.0015388	0.284102	0.0002577
Non metallic mineral products industry	23	2009	0.935	1	0.619	10.4334	0.350431	0.105077	0.00339	6.90344	8.67782	0.414703	-0.533352	1.93202	2.34501	2.16077	0.256701	0.740895	-0.395157	0.0402116	0.0003694	0.959308	0.0001108
Non metallic mineral products industry	23	2010	0.99	0.99	0.597	11.6094	0.389831	0.099542	0.003439	7.59204	8.97106	0.425377	-0.724276	2.0271	2.45181	2.194	0.25395	0.821097	-0.594701	0.0456119	0.0003384	0.95391	0.0001395
Non metallic mineral products industry	23	2011	0.988	0.97812	0.65	12.5966	0.415803	0.089476	0.003427	8.56645	9.46755	0.443628	-0.654939	2.14785	2.53343	2.24787	0.288358	0.958245	-0.627592	0.0563304	0.000355	0.943082	0.0002323
Non metallic mineral products industry	23	2012	0.906	0.886177	0.693	14.4788	0.478515	0.07091	0.006234	9.64805	9.86372	0.468299	-0.512253	2.26676	2.67269	2.28886	0.324531	1.14363	-0.585828	0.0743894	0.0003548	0.924798	0.0004582
Non metallic mineral products industry	23	2013	0.994	0.88086	0.65	16.6325	0.486962	0.051963	0.007827	10.4132	9.89539	0.454765	-0.776713	2.34307	2.81136	2.29207	0.295597	1.04193	-0.809281	0.090135	0.0003258	0.909138	0.0004014
Non metallic mineral products industry	23	2014	1.013	0.892311	0.849	19.0639	0.494188	0.049143	0.005593	11.194	10.0537	0.454766	0.443679	2.41538	2.9478	2.30794	0.386096	1.04194	0.462286	0.124848	0.0003435	0.87419	0.0006186
Non metallic mineral products industry	23	2015	1.237	1.10379	0.677	22.8872	0.474286	0.041672	0.010272	13.0388	10.0377	0.474211	-0.646466	2.56793	3.13058	2.30634	0.321041	1.18805	-0.768036	0.134385	0.0002565	0.864589	0.0007688
Non metallic mineral products industry	23	2016	1.19	1.31351	0.858	26.7986	0.505025	0.040469	0.01175	16.3928	10.3139	0.474473	0.546051	2.79684	3.28835	2.33349	0.407098	1.19002	0.649814	0.17419	0.0002425	0.825452	0.0001155
Non metallic mineral products industry	23	2017	1.094	1.43698	0.69	27.3891	0.495823	0.044413	0.012953	15.9754	10.4099	0.493349	-0.637409	2.77105	3.31014	2.34275	0.340411	1.33186	-0.84894	0.153498	0.0002046	0.846147	0.0001503
Non metallic mineral products industry	23	2018	0.628	0.902422	0.867	29.0976	0.500664	0.033302	0.013518	18.1718	10.2904	0.48082	0.603886	2.89987	3.37066	2.33121	0.416871	1.23772	0.747441	0.182961	0.0002161	0.816803	2e-05
Non metallic mineral products industry	23	2019	1.091	0.984543	0.865	30.9847	0.505747	0.030938	0.013398	19.5249	10.3852	0.489106	0.608042	2.97169	3.43349	2.34038	0.423077	1.29998	0.790441	0.219131	0.0002282	0.780602	3.92e-05
Non metallic mineral products industry	23	2020	1.021	1.00522	0.792	32.8657	0.510628	0.028646	0.014611	20.3448	10.3816	0.488955	0.0904322	3.01282	3.49243	2.34003	0.387252	1.29884	0.117457	0.250033	0.0002315	0.749706	2.95e-05
Ferrous metal smelting and rolling processing industry	24	2009	1.123	1	0.893	25.1844	0.193601	0.053637	0.012375	12.3656	7.72501	0.471261	0.139955	2.51492	3.22622	2.04446	0.420836	1.16589	0.163172	0.03243	5.11e-05	0.967402	0.0001171
Ferrous metal smelting and rolling processing industry	24	2010	1.289	1.289	0.762	30.785	0.329112	0.069424	0.01281	13.4246	8.13104	0.481459	-0.0366019	2.59709	3.42703	2.09569	0.366872	1.24252	-0.0454784	0.0398784	4.21e-05	0.960041	3.83e-05
Ferrous metal smelting and rolling processing industry	24	2011	1.321	1.70277	0.928	35.6747	0.350754	0.071179	0.01612	14.3049	8.70237	0.506437	0.503256	2.6606	3.57444	2.1636	0.469974	1.43021	0.719764	0.0447321	3.51e-05	0.955199	3.36e-05
Ferrous metal smelting and rolling processing industry	24	2012	0.969	1.64998	1	41.2355	0.394099	0.065801	0.016006	17.4456	8.85456	0.523322	0.820817	2.85909	3.7193	2.18093	0.523322	1.55709	1.27808	0.0584805	3.44e-05	0.94126	0.0002256
Ferrous metal smelting and rolling processing industry	24	2013	0.82	1.35299	0.942	46.4611	0.387654	0.022306	0.019334	19.7536	8.89998	0.491084	0.621458	2.98334	3.83861	2.18605	0.462601	1.31484	0.817119	0.0660983	3.06e-05	0.933634	0.000237
Ferrous metal smelting and rolling processing industry	24	2014	1.148	1.55323	0.934	50.0803	0.413853	0.031318	0.019756	19.3285	8.90349	0.495325	0.592108	2.96158	3.91363	2.18644	0.462634	1.34671	0.7974	0.082988	3.31e-05	0.916856	0.0001229
Ferrous metal smelting and rolling processing industry	24	2015	1.203	1.86853	0.898	52.6016	0.389445	0.032599	0.024061	21.7272	8.9839	0.509378	0.475417	3.07857	3.96275	2.19543	0.457421	1.45231	0.690451	0.0843661	3.05e-05	0.915375	0.0002284
Ferrous metal smelting and rolling processing industry	24	2016	0.856	1.59946	0.906	53.7227	0.313908	0.033508	0.026197	22.8995	9.54384	0.535595	0.663781	3.13111	3.98384	2.2559	0.485249	1.64931	1.09478	0.106808	3.7e-05	0.890764	0.002391
Ferrous metal smelting and rolling processing industry	24	2017	0.91	1.45551	1	55.198	0.349864	0.016122	0.025767	23.0913	9.65616	0.542753	1.21059	3.13946	4.01093	2.2676	0.542753	1.7031	2.06175	0.099872	3.28e-05	0.897635	0.0024602
Ferrous metal smelting and rolling processing industry	24	2018	0.941	1.36964	0.987	60.3459	0.356484	0.039576	0.028231	24.7764	9.36615	0.535917	1.00659	3.20989	4.10009	2.2371	0.52895	1.65173	1.66261	0.109869	3.02e-05	0.886235	0.0038654
Ferrous metal smelting and rolling processing industry	24	2019	0.889	1.21761	0.922	66.644	0.351082	0.038266	0.026219	30.1809	9.30538	0.519408	0.672574	3.40721	4.19937	2.23059	0.478894	1.52768	1.02748	0.12614	2.84e-05	0.87231	0.001522
Ferrous metal smelting and rolling processing industry	24	2020	1.003	1.22126	0.845	75.948	0.363394	0.037429	0.028031	33.5754	8.97119	0.50622	0.261427	3.51379	4.33005	2.19402	0.427756	1.42858	0.373469	0.136726	2.37e-05	0.861863	0.0013878
Non ferrous metal smelting and rolling processing industry	25	2009	1.112	1	0.802	18.4003	0.222824	0.089143	0.013428	11.0698	5.93134	0.333715	-0.0619447	2.40422	2.91237	1.78025	0.26764	0.132326	-0.0081969	0.0954293	0.0002819	0.903912	0.0003765
Non ferrous metal smelting and rolling processing industry	25	2010	1.345	1.345	1	21.1108	0.248794	0.088371	0.01406	12.4727	6.41018	0.366787	-0.367744	2.52354	3.04978	1.85789	0.366787	0.380839	-0.140051	0.0959539	0.0002153	0.903235	0.0005955
Non ferrous metal smelting and rolling processing industry	25	2011	1.138	1.53061	0.89	22.9883	0.272605	0.064743	0.014648	13.2779	6.83373	0.387851	-0.0811822	2.5861	3.13498	1.92187	0.345188	0.53912	-0.0437669	0.0984269	0.0001863	0.900775	0.0006118
Non ferrous metal smelting and rolling processing industry	25	2012	0.82	1.2551	0.88	26.2536	0.293714	0.055891	0.016999	15.0981	7.53248	0.407643	0.0812323	2.71457	3.2678	2.01923	0.358726	0.687843	0.0558751	0.156058	0.0002264	0.84131	0.0024054
Non ferrous metal smelting and rolling processing industry	25	2013	0.951	1.1936	0.771	30.1858	0.304323	0.035298	0.019149	17.6255	7.61664	0.389003	-0.008159	2.86935	3.40737	2.03034	0.299922	0.547776	-0.0044693	0.180828	0.0001985	0.817515	0.001459
Non ferrous metal smelting and rolling processing industry	25	2014	1.186	1.41561	0.862	35.3295	0.316405	0.03653	0.016047	18.3402	7.89105	0.394233	0.132089	2.9091	3.56472	2.06573	0.339829	0.587072	0.077546	0.217064	0.0001739	0.781267	0.0014956
Non ferrous metal smelting and rolling processing industry	25	2015	1.117	1.58124	0.863	38.5788	0.306251	0.037484	0.02323	72.6482	7.83322	0.411951	0.123015	4.28563	3.6527	2.05837	0.355514	0.720213	0.0885969	0.219412	0.0001474	0.777796	0.0026442
Non ferrous metal smelting and rolling processing industry	25	2016	0.92	1.45474	0.675	46.2418	0.319658	0.027382	0.02992	24.8835	7.92981	0.433983	-0.175231	3.21421	3.83388	2.07063	0.292939	0.88577	-0.155214	0.238194	0.0001114	0.720492	0.041203
Non ferrous metal smelting and rolling processing industry	25	2017	0.98	1.42564	0.732	47.6931	0.339271	0.076057	0.02809	25.8583	7.88003	0.439065	-0.0742243	3.25263	3.86479	2.06433	0.321396	0.923959	-0.0685802	0.244556	0.0001075	0.707069	0.0482673
Non ferrous metal smelting and rolling processing industry	25	2018	0.965	1.37575	0.931	53.9882	0.342507	0.024452	0.028371	28.0628	8.11075	0.442961	0.315641	3.33445	3.98876	2.09319	0.412397	0.953234	0.30088	0.270525	9.28e-05	0.651908	0.077475
Non ferrous metal smelting and rolling processing industry	25	2019	0.934	1.28495	0.771	59.0185	0.349965	0.021331	0.030572	35.3342	7.83961	0.449371	-0.0122002	3.56485	4.07785	2.05919	0.346465	1.0014	-0.0122173	0.236534	6.79e-05	0.710636	0.0527614
Non ferrous metal smelting and rolling processing industry	25	2020	0.987	1.26824	0.743	64.5267	0.340667	0.021053	0.033424	39.6209	8.06764	0.455515	-0.0719073	3.67936	4.16708	2.08786	0.338448	1.04757	-0.0753277	0.248661	5.97e-05	0.708258	0.0430218
Metal Products Industry	26	2009	1.019	1	0.515	6.00524	0.350341	0.273188	0.004107	5.8248	7.52516	0.338024	-0.208734	1.76212	1.79263	2.01825	0.174082	0.164701	-0.0343786	0.256062	0.0071004	0.734926	0.0019117
Metal Products Industry	26	2010	1.039	1.039	0.588	6.39648	0.442157	0.259863	0.003981	6.10272	7.88746	0.355357	-0.30366	1.80873	1.85575	2.06527	0.20895	0.294951	-0.0895647	0.264168	0.0064565	0.725924	0.0034521
Metal Products Industry	26	2011	1.09	1.13251	0.607	7.12995	0.462922	0.250582	0.004576	6.79863	8.32827	0.377553	-0.440702	1.91672	1.9643	2.11966	0.229175	0.461734	-0.203487	0.31504	0.0061972	0.674272	0.0044906
Metal Products Industry	26	2012	0.933	1.05663	0.75	8.23838	0.499679	0.212569	0.007597	7.48168	8.88262	0.393414	-0.110479	2.01246	2.1088	2.1841	0.295061	0.580922	-0.0641798	0.436165	0.0064264	0.548938	0.0084711
Metal Products Industry	26	2013	0.92	0.972101	0.659	9.71899	0.515988	0.137645	0.010036	8.58132	8.8881	0.385137	-0.455887	2.14959	2.27408	2.18471	0.253805	0.518721	-0.236478	0.502276	0.0053174	0.481269	0.0111379
Metal Products Industry	26	2014	1.072	1.04209	0.794	10.7392	0.527913	0.140436	0.007662	8.8739	9.13474	0.390229	0.0640321	2.18311	2.3739	2.21209	0.309842	0.556987	0.035665	0.503382	0.0043647	0.483612	0.0086417
Metal Products Industry	26	2015	1.092	1.13797	0.694	12.8307	0.496774	0.131436	0.012894	10.432	9.05165	0.399404	-0.353874	2.34488	2.55184	2.20295	0.277186	0.625927	-0.221499	0.555152	0.0033722	0.433854	0.007622
Metal Products Industry	26	2016	1.112	1.26542	0.728	16.6008	0.505787	0.113517	0.019722	12.3334	9.32743	0.391206	-0.243822	2.51231	2.80945	2.23296	0.284798	0.56433	-0.137596	0.671172	0.0024354	0.326383	9.02e-06
Metal Products Industry	26	2017	1.62	2.04998	0.968	61.4308	1.69181	0.149561	0.076125	44.7562	8.70473	0.376914	0.639547	3.80123	4.11791	2.16387	0.364852	0.45693	0.292228	0.649012	0.000172	0.350633	0.0001823
Metal Products Industry	26	2018	0.549	1.12544	0.88	21.973	0.4834	0.105418	0.02242	13.7262	9.781	0.420247	0.580279	2.61931	3.08981	2.28044	0.369817	0.78255	0.454097	0.748338	0.00155	0.248331	0.0017808
Metal Products Industry	26	2019	1.184	1.33252	0.777	19.9215	0.485269	0.09909	0.02326	17.3568	9.69076	0.417457	-0.0123936	2.85398	2.9918	2.27117	0.324364	0.761587	-0.0094388	0.726684	0.0018311	0.271259	0.0002264
Metal Products Industry	26	2020	1.032	1.37516	0.672	21.3134	0.491991	0.090949	0.02599	23.6751	9.86224	0.441581	-0.636657	3.16442	3.05934	2.28871	0.296742	0.942858	-0.600277	0.698075	0.0015367	0.285655	0.0147329
General equipment manufacturing industry	27	2009	0.942	1	0.677	6.68402	0.300562	0.168453	0.012212	6.44698	9.12225	0.407523	-0.440356	1.86361	1.89972	2.21072	0.275893	0.686941	-0.302498	0.538682	0.0120575	0.441841	0.007419
General equipment manufacturing industry	27	2010	1.065	1.065	0.688	7.3852	0.292549	0.162651	0.013166	7.17431	9.50826	0.423843	-0.470534	1.97051	1.99948	2.25216	0.291604	0.809569	-0.38093	0.565404	0.0103666	0.418433	0.0057965
General equipment manufacturing industry	27	2011	1.03	1.09695	0.639	8.14623	0.312068	0.158877	0.01419	7.89905	9.97745	0.441022	-0.86817	2.06674	2.09755	2.30033	0.281813	0.938658	-0.814914	0.613481	0.0092446	0.366574	0.0107006
General equipment manufacturing industry	27	2012	0.893	0.979576	0.756	9.87064	0.346952	0.144733	0.019782	8.64009	10.6662	0.454492	-0.179049	2.15641	2.28957	2.36707	0.343596	1.03988	-0.18619	0.740053	0.0075958	0.237537	0.0148139
General equipment manufacturing industry	27	2013	0.998	0.977617	0.79	11.3372	0.354127	0.102726	0.024257	10.2629	10.8322	0.453401	0.0869587	2.32854	2.42809	2.38252	0.358187	1.03168	0.0897138	0.760782	0.005919	0.222846	0.0104526
General equipment manufacturing industry	27	2014	0.98	0.958065	0.818	13.3498	0.373299	0.09553	0.018186	10.4386	11.0925	0.452683	0.335252	2.34551	2.5915	2.40627	0.370295	1.02628	0.344063	0.815304	0.0045747	0.168224	0.0118975
General equipment manufacturing industry	27	2015	1.264	1.21099	0.675	14.5377	0.342089	0.095443	0.031282	12.6398	11.1886	0.473045	-0.923328	2.53685	2.67674	2.4149	0.319306	1.17929	-1.08887	0.765174	0.0036205	0.21639	0.0148156
General equipment manufacturing industry	27	2016	1.624	1.96665	0.694	16.8257	0.40955	0.125699	0.040115	14.3285	11.0403	0.44588	-0.727176	2.66225	2.82291	2.40155	0.309441	0.975165	-0.709117	0.811916	0.0028679	0.185133	8.41e-05
General equipment manufacturing industry	27	2017	1.013	1.99222	0.934	17.5751	0.413576	0.068716	0.040307	14.6326	11.3623	0.453791	1.43027	2.68325	2.86648	2.4303	0.423841	1.03461	1.47978	0.843553	0.002731	0.153616	0.0001004
General equipment manufacturing industry	27	2018	0.699	1.39256	0.976	19.2373	0.422368	0.110041	0.043539	16.4256	11.5104	0.468805	1.88259	2.79884	2.95685	2.44325	0.457554	1.14743	2.16014	0.864572	0.0023362	0.128701	0.004391
General equipment manufacturing industry	27	2019	0.969	1.34939	0.882	21.2876	0.421108	0.104349	0.043638	17.272	11.4651	0.464026	0.972985	2.84909	3.05812	2.43931	0.409271	1.11152	1.08149	0.885897	0.0019549	0.109396	0.0027529
General equipment manufacturing industry	27	2020	1.029	1.38853	0.802	22.3818	0.417279	0.102302	0.046427	19.1555	11.4195	0.464326	0.213299	2.95259	3.10825	2.43533	0.37239	1.11378	0.237568	0.879203	0.0017551	0.116659	0.0023828
Specialized equipment manufacturing industry	28	2009	0.973	1	0.761	7.34244	0.220903	0.126556	0.017677	6.72677	7.41058	0.344716	-0.0098005	1.9061	1.99367	2.00291	0.262329	0.21499	-0.002107	0.589758	0.0109394	0.391058	0.0082442
Specialized equipment manufacturing industry	28	2010	0.906	0.906	0.69	8.15299	0.254421	0.143472	0.018249	7.42088	7.98765	0.366485	-0.16138	2.0043	2.09838	2.0779	0.252875	0.37857	-0.0610936	0.627172	0.0094352	0.354441	0.0089526
Specialized equipment manufacturing industry	28	2011	1.019	0.923214	0.645	8.91306	0.276208	0.138066	0.019998	8.20151	8.51274	0.387929	-0.398002	2.10432	2.18752	2.14156	0.250214	0.539705	-0.214804	0.663691	0.0083543	0.316745	0.011209
Specialized equipment manufacturing industry	28	2012	0.88	0.812428	0.676	10.3999	0.321532	0.13398	0.027761	9.74993	9.30407	0.405662	-0.486002	2.27726	2.3418	2.23045	0.274228	0.672955	-0.327058	0.772971	0.0071466	0.19967	0.0202126
Specialized equipment manufacturing industry	28	2013	1.057	0.858737	0.677	11.7777	0.332299	0.093088	0.034475	11.0679	9.8625	0.413352	-0.607028	2.40405	2.46621	2.28874	0.279839	0.73074	-0.44358	0.811691	0.0058515	0.170961	0.0114962
Specialized equipment manufacturing industry	28	2014	1.005	0.86303	0.729	13.2431	0.356352	0.093597	0.025952	11.8139	9.88767	0.413023	-0.301041	2.46928	2.58348	2.29129	0.301094	0.728269	-0.219239	0.830244	0.004734	0.145233	0.0197883
Specialized equipment manufacturing industry	28	2015	1.124	0.970046	0.59	15.2394	0.330849	0.089074	0.045308	13.3283	9.83392	0.417496	-1.11171	2.58989	2.72388	2.28584	0.246323	0.761882	-0.846995	0.849689	0.0036587	0.124561	0.0220918
Specialized equipment manufacturing industry	28	2016	1.18	1.14465	0.697	19.0397	0.368342	0.098454	0.050983	16.8459	10.015	0.4017	-0.515881	2.82411	2.94653	2.30408	0.279985	0.643183	-0.331806	0.911944	0.0025156	0.0847477	0.0007925
Specialized equipment manufacturing industry	28	2017	1.134	1.29804	0.714	19.7085	0.378614	0.084158	0.050685	17.0867	10.3429	0.406627	-0.456342	2.8383	2.98105	2.3363	0.290332	0.68021	-0.310408	0.926817	0.0023861	0.0705186	0.0002779
Specialized equipment manufacturing industry	28	2018	0.609	0.790505	0.881	22.5204	0.394682	0.092709	0.048939	19.65	11.0469	0.427445	0.869777	2.97808	3.11442	2.40215	0.376579	0.836636	0.727687	0.938033	0.0018496	0.057954	0.0021631
Specialized equipment manufacturing industry	28	2019	1.145	0.905129	0.803	23.8968	0.410369	0.081702	0.048036	19.6488	10.4067	0.40316	0.16964	2.97802	3.17374	2.34245	0.323738	0.654157	0.110971	0.952594	0.0016681	0.0451132	0.0006246
Specialized equipment manufacturing industry	28	2020	1.081	0.978444	0.733	25.2253	0.419431	0.080835	0.050901	23.4151	10.1947	0.395479	-0.308331	3.15338	3.22785	2.32187	0.289886	0.596438	-0.1839	0.958858	0.0015069	0.0388046	0.0008299
Transportation equipment manufacturing industry	29	2009	1.101	1	1	11.8667	0.120166	0.119891	0.023728	11.1115	10.0077	0.417752	1.3815	2.40798	2.47374	2.30335	0.417752	0.7638	1.05519	0.802338	0.0056977	0.191522	0.000442
Transportation equipment manufacturing industry	29	2010	0.891	0.891	0.824	13.066	0.212184	0.13608	0.024803	11.8897	10.6718	0.447141	0.345649	2.47567	2.57001	2.36761	0.368444	0.98464	0.34034	0.816383	0.004782	0.172208	0.006627
Transportation equipment manufacturing industry	29	2011	0.998	0.889218	0.85	14.4113	0.230671	0.143006	0.027635	12.9043	11.2288	0.46254	0.633196	2.55756	2.66801	2.41848	0.393159	1.10035	0.696739	0.839806	0.0040436	0.147489	0.008661
Transportation equipment manufacturing industry	29	2012	0.884	0.786069	0.958	16.1862	0.273555	0.155714	0.028044	13.7037	11.7566	0.473058	1.80732	2.61767	2.78416	2.46442	0.453189	1.17939	2.13153	0.880368	0.0033603	0.112084	0.0041887
Transportation equipment manufacturing industry	29	2013	1.063	0.835591	0.772	17.6247	0.271507	0.116935	0.032029	14.1742	11.9753	0.474958	-0.0765661	2.65142	2.8693	2.48284	0.366667	1.19366	-0.0913943	0.882011	0.0028394	0.105105	0.0100446
Transportation equipment manufacturing industry	29	2014	1.122	0.937533	0.784	18.0662	0.290874	0.108464	0.030838	14.021	12.3423	0.490842	0.054385	2.64056	2.89404	2.51303	0.38482	1.31302	0.0714087	0.875575	0.0026826	0.114541	0.0072016
Transportation equipment manufacturing industry	29	2015	1.003	0.940346	0.683	20.2539	0.259836	0.107935	0.03798	15.4796	12.4916	0.497657	-1.12863	2.73952	3.00835	2.52506	0.3399	1.36423	-1.53971	0.888477	0.0021659	0.102973	0.0063842
Transportation equipment manufacturing industry	29	2016	0.996	0.936584	0.665	21.5062	0.198425	0.095205	0.043908	16.3499	12.6503	0.493745	-1.37966	2.79422	3.06834	2.53768	0.32834	1.33483	-1.84162	0.910956	0.0019696	0.0854676	0.0016073
Transportation equipment manufacturing industry	29	2017	0.985	0.922536	0.885	23.9448	0.267716	0.168558	0.049148	17.9761	12.8736	0.493922	1.32953	2.88904	3.17575	2.55518	0.437121	1.33617	1.77647	0.925225	0.0016137	0.0725324	0.0006287
Transportation equipment manufacturing industry	29	2018	0.912	0.841352	0.752	25.3221	0.288213	0.07598	0.047537	17.8616	13.2073	0.511466	-0.362279	2.88265	3.23168	2.58077	0.384623	1.468	-0.531826	0.925615	0.0014435	0.0536099	0.0193314
Transportation equipment manufacturing industry	29	2019	0.982	0.826208	0.783	28.3776	0.272436	0.072777	0.049531	19.6855	13.2795	0.505617	0.0507689	2.97988	3.3456	2.58622	0.395898	1.42405	0.0722972	0.94971	0.0011793	0.0444097	0.0047006
Transportation equipment manufacturing industry	29	2020	1.022	0.844385	0.691	30.7609	0.277677	0.06553	0.049827	23.636	14.1887	0.523228	-1.36458	3.16277	3.42624	2.65245	0.361551	1.55638	-2.1238	0.955892	0.0010102	0.0391348	0.0039628
Electrical machinery and equipment manufacturing industry	30	2009	1.013	1	0.705	6.49732	0.196955	0.278961	0.011811	6.84328	9.47886	0.406549	-0.378046	1.92327	1.87139	2.24906	0.286617	0.679617	-0.256927	0.767971	0.0181918	0.19857	0.0152672
Electrical machinery and equipment manufacturing industry	30	2010	1.017	1.017	0.574	6.81761	0.260236	0.26155	0.015878	7.30915	9.77801	0.420096	-1.18044	1.98913	1.91951	2.28014	0.241135	0.781419	-0.922419	0.779568	0.0167722	0.188144	0.0155162
Electrical machinery and equipment manufacturing industry	30	2011	1.085	1.10345	0.495	7.25319	0.274563	0.253831	0.015788	7.91695	10.4267	0.445057	-2.04093	2.06901	1.98144	2.34437	0.220303	0.968982	-1.97763	0.778965	0.0148068	0.177934	0.0282939
Electrical machinery and equipment manufacturing industry	30	2012	0.904	0.997514	0.661	8.25853	0.307206	0.233385	0.021282	8.87686	11.0014	0.46087	-0.99859	2.18345	2.11125	2.39802	0.304635	1.0878	-1.08627	0.822402	0.0120581	0.138866	0.0266744
Electrical machinery and equipment manufacturing industry	30	2013	0.956	0.953624	0.638	9.64019	0.324299	0.187433	0.026701	9.97843	11.1375	0.457825	-1.23519	2.30043	2.26594	2.41032	0.292093	1.06493	-1.31539	0.837426	0.0090111	0.108271	0.0452916
Electrical machinery and equipment manufacturing industry	30	2014	1.029	0.981279	0.667	10.703	0.329969	0.189375	0.022831	10.3752	11.3966	0.463165	-1.0456	2.33942	2.37052	2.43331	0.308931	1.10505	-1.15545	0.865106	0.0075519	0.0930781	0.0342643
Electrical machinery and equipment manufacturing industry	30	2015	1.109	1.08824	0.64	12.2362	0.310085	0.188993	0.034235	11.9888	11.5055	0.470115	-1.33055	2.48397	2.5044	2.44282	0.300874	1.15728	-1.53981	0.882133	0.0058917	0.084924	0.0270517
Electrical machinery and equipment manufacturing industry	30	2016	0.973	1.05886	0.673	10.8422	0.342441	0.167362	0.028061	10.6109	11.8377	0.455992	-1.0929	2.36188	2.38345	2.47129	0.306882	1.05115	-1.1488	0.926101	0.0078781	0.0658913	0.0001294
Electrical machinery and equipment manufacturing industry	30	2017	1.265	1.33945	0.74	15.722	0.336291	0.729701	0.041051	15.5674	11.734	0.452846	-0.394642	2.74518	2.75506	2.46249	0.335106	1.02751	-0.405499	0.930268	0.0037635	0.0658123	0.0001565
Electrical machinery and equipment manufacturing industry	30	2018	0.628	0.841176	0.855	16.7432	0.34574	0.147557	0.043106	17.7463	11.7129	0.467682	0.758721	2.87618	2.81799	2.46069	0.399868	1.13899	0.864175	0.930183	0.0033181	0.0546851	0.0118138
Electrical machinery and equipment manufacturing industry	30	2019	1.008	0.847906	0.877	17.9983	0.351438	0.143327	0.042924	19.4351	11.6286	0.460169	0.960853	2.96708	2.89028	2.45346	0.403568	1.08254	1.04016	0.944941	0.002917	0.0491007	0.0030415
Electrical machinery and equipment manufacturing industry	30	2020	0.995	0.843666	0.812	19.5548	0.35214	0.137044	0.044918	21.7159	11.5909	0.45479	0.319338	3.07804	2.97322	2.45022	0.369289	1.04211	0.332786	0.951747	0.0024889	0.0442365	0.0015278
Communication equipment, computer and other electronic equipment manufacturing industry	31	2009	0.989	1	0.67	10.1571	0.034302	0.602153	0.025358	9.85365	11.9487	0.465406	-1.15048	2.28784	2.31817	2.48062	0.311822	1.12189	-1.29071	0.879172	0.0085219	0.0969199	0.0153863
Communication equipment, computer and other electronic equipment manufacturing industry	31	2010	1.059	1.059	0.679	10.2051	0.083375	0.653665	0.024168	9.82123	12.4823	0.485629	-1.17347	2.28455	2.32289	2.52431	0.329742	1.27385	-1.49483	0.873632	0.0083887	0.101176	0.0168039
Communication equipment, computer and other electronic equipment manufacturing industry	31	2011	1.023	1.08336	0.764	10.4938	0.090608	0.673094	0.029072	10.2568	13.0491	0.502114	-0.197313	2.32794	2.35079	2.56872	0.383615	1.39772	-0.275789	0.888105	0.0080649	0.0928633	0.0109671
Communication equipment, computer and other electronic equipment manufacturing industry	31	2012	0.912	0.988022	0.877	10.6692	0.102553	0.675795	0.033753	11.0603	13.5114	0.516655	1.36631	2.40336	2.36736	2.60354	0.453106	1.50699	2.05901	0.8933	0.0078475	0.0826023	0.0162501
Communication equipment, computer and other electronic equipment manufacturing industry	31	2013	0.978	0.966285	0.706	11.4573	0.114806	0.615706	0.037174	11.8259	13.5144	0.510414	-1.02383	2.47029	2.43863	2.60376	0.360352	1.46009	-1.49489	0.90412	0.0068876	0.0768156	0.0121765
Communication equipment, computer and other electronic equipment manufacturing industry	31	2014	0.922	0.890915	0.969	13.5072	0.122316	0.620914	0.036051	11.4087	13.9853	0.515574	2.85003	2.43438	2.60322	2.63801	0.499592	1.49887	4.27182	0.934938	0.0051245	0.0547202	0.0052174
Communication equipment, computer and other electronic equipment manufacturing industry	31	2015	1.325	1.18046	0.721	11.2187	0.10802	0.590299	0.038807	11.5629	13.9617	0.533528	-0.871469	2.4478	2.41758	2.63631	0.384674	1.63378	-1.42379	0.90316	0.007176	0.0735408	0.0161236
Communication equipment, computer and other electronic equipment manufacturing industry	31	2016	1.47	1.73528	0.857	112.179	0.083038	0.602792	0.391411	118.161	12.2439	0.441842	0.869698	4.77205	4.7201	2.50503	0.378659	0.944822	0.82171	0.940254	7.47e-05	0.0562277	0.0034433
Communication equipment, computer and other electronic equipment manufacturing industry	31	2017	0.913	1.58431	0.747	14.0445	0.135889	0.014668	0.044404	12.8584	14.3607	0.519483	-0.510677	2.554	2.64223	2.6645	0.388054	1.52824	-0.780438	0.946395	0.004798	0.0485746	0.0002321
Communication equipment, computer and other electronic equipment manufacturing industry	31	2018	0.678	1.07416	0.871	14.5081	0.145347	0.54003	0.04543	13.6173	14.4751	0.541691	1.47724	2.61134	2.67471	2.67243	0.471813	1.69511	2.50409	0.932815	0.0044317	0.047609	0.0151443
Communication equipment, computer and other electronic equipment manufacturing industry	31	2019	1.034	1.11068	0.771	15.0831	0.155786	0.501052	0.046915	15.3865	14.4101	0.544646	-0.131288	2.73349	2.71358	2.66793	0.419922	1.71732	-0.225463	0.934464	0.0041075	0.0490891	0.0123392
Communication equipment, computer and other electronic equipment manufacturing industry	31	2020	0.928	1.03071	0.711	17.7661	0.172669	0.472564	0.04839	17.5783	14.595	0.550517	-1.11631	2.86666	2.87729	2.68068	0.391418	1.76144	-1.96632	0.93069	0.0029487	0.0424144	0.0239466
Instrument and cultural, office machinery manufacturing industry	32	2009	0.947	1	0.714	5.83085	0.111376	0.539898	0.013941	7.07149	6.30521	0.259084	0.123735	1.95607	1.76316	1.84138	0.184986	-0.42848	-0.0530178	0.845621	0.024872	0.123303	0.006204
Instrument and cultural, office machinery manufacturing industry	32	2010	1.003	1.003	0.648	6.04342	0.159312	0.505463	0.013399	6.67915	6.57903	0.271906	0.16979	1.89899	1.79897	1.88389	0.176195	-0.332129	-0.0563923	0.838723	0.0229643	0.12752	0.010792
Instrument and cultural, office machinery manufacturing industry	32	2011	1.056	1.05917	0.593	6.33841	0.172104	0.474856	0.016695	7.17743	6.75531	0.282801	0.168649	1.97094	1.84663	1.91033	0.167701	-0.250256	-0.0422055	0.845008	0.0210329	0.125119	0.0088403
Instrument and cultural, office machinery manufacturing industry	32	2012	0.865	0.91618	0.613	7.06336	0.215316	0.42924	0.031186	8.85688	7.16863	0.297209	-0.0007868	2.1812	1.95492	1.96972	0.182189	-0.141993	0.0001117	0.84916	0.0170203	0.101881	0.0319384
Instrument and cultural, office machinery manufacturing industry	32	2013	0.959	0.878617	0.663	8.03126	0.241542	0.344127	0.038268	9.64213	7.38466	0.299982	-0.0558528	2.26614	2.08334	1.99941	0.198888	-0.121161	0.0067672	0.882174	0.0136769	0.0919096	0.0122399
Instrument and cultural, office machinery manufacturing industry	32	2014	0.995	0.874224	0.736	9.13375	0.245395	0.323872	0.026092	9.32813	7.34509	0.295673	-0.017006	2.23304	2.21198	1.99403	0.217615	-0.153536	0.002611	0.894757	0.0107252	0.0825832	0.0119343
Instrument and cultural, office machinery manufacturing industry	32	2015	1.142	0.998364	0.657	9.48622	0.232629	0.293007	0.049486	10.0402	7.38318	0.304542	-0.0583365	2.3066	2.24984	1.9992	0.200084	-0.0868954	0.0050692	0.90141	0.0100169	0.0655217	0.0230516
Instrument and cultural, office machinery manufacturing industry	32	2016	1.355	1.35278	0.779	11.9733	0.375673	0.157068	0.061115	12.2675	6.90151	0.27029	0.0001338	2.50695	2.48268	1.93174	0.210556	-0.344272	-4.61e-05	0.927178	0.0064675	0.0663054	4.86e-05
Instrument and cultural, office machinery manufacturing industry	32	2017	0.975	1.31896	0.969	12.8493	0.3114	0.063776	0.066157	12.3684	6.8752	0.272953	-0.121744	2.51514	2.55329	1.92792	0.264492	-0.324259	0.0394765	0.937783	0.00568	0.0563888	0.0001483
Instrument and cultural, office machinery manufacturing industry	32	2018	0.882	1.16333	0.854	13.8077	0.322828	0.148608	0.068261	13.171	6.78796	0.282361	-0.0623356	2.57802	2.62523	1.91515	0.241136	-0.253566	0.0158062	0.93374	0.0048976	0.0434839	0.0178782
Instrument and cultural, office machinery manufacturing industry	32	2019	0.969	1.12726	0.919	15.7902	0.321581	0.153167	0.064299	14.4962	6.76078	0.275067	-0.12489	2.67389	2.75939	1.91114	0.252786	-0.308379	0.0385136	0.956602	0.0038367	0.03448	0.005081
Instrument and cultural, office machinery manufacturing industry	32	2020	1.017	1.14643	0.83	17.2129	0.328674	0.142424	0.066514	16.0251	6.80223	0.2767	-0.0407308	2.77416	2.84566	1.91725	0.229661	-0.296106	0.0120607	0.953677	0.0032188	0.0280993	0.0150048
Crafts and other manufacturing industries	33	2009	0.691	1	0.604	3.24142	0.342529	0.494273	0.002172	3.13688	5.12342	0.23504	0.788494	1.14323	1.17601	1.63382	0.141964	-0.609149	-0.48031	0.0847554	0.0080667	0.906439	0.0007387
Crafts and other manufacturing industries	33	2010	1.063	1.063	0.796	3.52724	0.082715	1.572	0.003395	3.3746	5.28478	0.256735	-0.069505	1.21628	1.26052	1.66483	0.204361	-0.446128	0.0310081	0.110974	0.0089197	0.878681	0.0014254
Crafts and other manufacturing industries	33	2011	1.29	1.37127	0.785	4.02717	0.086388	1.46858	0.003429	3.82284	5.58714	0.263665	-0.0200734	1.34099	1.39306	1.72047	0.206977	-0.394051	0.0079099	0.146026	0.0090039	0.841346	0.0036242
Crafts and other manufacturing industries	33	2012	0.97	1.33013	0.816	4.68594	0.097942	1.38707	0.00436	4.49278	5.82951	0.264402	-0.108276	1.50247	1.54457	1.76293	0.215752	-0.388514	0.042067	0.183876	0.008374	0.800679	0.0070703
Crafts and other manufacturing industries	33	2013	1.049	1.39531	1	5.46704	0.113141	1.11124	0.007337	5.05825	5.87614	0.267613	-0.627418	1.62102	1.69874	1.7709	0.267613	-0.364387	0.228623	0.215941	0.0072249	0.771374	0.0054599
Crafts and other manufacturing industries	33	2014	1.208	1.68553	1	5.83294	0.119633	1.04585	0.005269	5.28783	5.86797	0.266649	-0.631389	1.66541	1.76352	1.76951	0.266649	-0.37163	0.234643	0.225247	0.0066204	0.760473	0.0076596
Crafts and other manufacturing industries	33	2015	1.311	2.20973	0.659	7.56964	0.11272	0.995578	0.009944	6.29552	5.73585	0.278501	0.378832	1.83984	2.02415	1.74674	0.183532	-0.282575	-0.107048	0.244424	0.0042657	0.744407	0.006903
Crafts and other manufacturing industries	33	2016	0.495	1.09382	0.976	10.1253	0.417255	0.220562	0.017821	7.74843	4.22086	0.230774	-1.27658	2.04749	2.31504	1.44004	0.225235	-0.64121	0.818555	0.0818584	0.0007984	0.91709	0.0002529
Crafts and other manufacturing industries	33	2017	1.141	1.24805	1	13.0488	0.352021	0.00217	0.01704	9.95573	4.29896	0.217639	-1.39431	2.29815	2.5687	1.45837	0.217639	-0.739907	1.03166	0.103286	0.0006066	0.896058	4.87e-05
Crafts and other manufacturing industries	33	2018	1.006	1.25553	1	14.0737	0.360028	0.201269	0.016674	10.723	4.76504	0.230456	-1.16768	2.37239	2.64431	1.56131	0.230456	-0.643597	0.751515	0.110381	0.0005573	0.888963	9.86e-05
Crafts and other manufacturing industries	33	2019	1.194	1.49911	1	15.4648	0.374737	0.189374	0.026206	10.5988	4.40107	0.237415	-1.34466	2.36074	2.73857	1.48185	0.237415	-0.591304	0.795102	0.135517	0.0005666	0.863839	7.82e-05
Crafts and other manufacturing industries	33	2020	1.299	1.94734	1	15.3334	0.399376	0.166492	0.015383	10.7074	4.39581	0.229412	-1.34721	2.37093	2.73003	1.48065	0.229412	-0.65144	0.877629	0.122827	0.0005224	0.87665	6.29e-07
Production and supply of electricity and heat	34	2009	1.204	1	1	88.7389	0.004896	0.006282	0.003654	39.2133	8.35229	0.335239	0.576589	3.66902	4.4857	2.12254	0.335239	0.143778	0.0829009	0.653483	8.3e-05	0.346432	2.07e-06
Production and supply of electricity and heat	34	2010	1.078	1.078	0.85	104.491	0.019451	0.004356	0.004098	44.5633	8.36841	0.335577	0.187345	3.79691	4.6491	2.12446	0.28524	0.146314	0.0274113	0.693342	6.35e-05	0.306594	9.19e-07
Production and supply of electricity and heat	34	2011	1.236	1.33241	0.947	125.163	0.02156	0.002596	0.004966	47.6535	8.66105	0.349525	0.552261	3.86396	4.82962	2.15884	0.331001	0.251127	0.138688	0.743425	4.75e-05	0.256521	6.47e-06
Production and supply of electricity and heat	34	2012	1.036	1.38037	1	146.787	0.028179	0.001845	0.00511	54.7941	9.15084	0.365252	0.96488	4.00358	4.98898	2.21385	0.365252	0.369304	0.356334	0.80604	3.74e-05	0.193911	1.2e-05
Production and supply of electricity and heat	34	2013	0.949	1.30998	1	153.783	0.029465	0.002838	0.005137	54.5632	9.14817	0.342342	0.963579	3.99936	5.03554	2.21355	0.342342	0.197151	0.18997	0.826259	3.49e-05	0.173699	6.33e-06
Production and supply of electricity and heat	34	2014	1.14	1.49337	1	173.783	0.032397	0.001663	0.006061	54.5691	9.09421	0.340475	0.93734	3.99947	5.15781	2.20764	0.340475	0.183117	0.171643	0.818115	2.71e-05	0.181854	3.68e-06
Production and supply of electricity and heat	34	2015	1.795	2.6806	1	202.645	0.024426	0.001469	0.00845	61.6367	8.49189	0.334357	0.644468	4.12126	5.31146	2.13911	0.334357	0.137144	0.0883851	0.815172	1.99e-05	0.184797	1.1e-05
Production and supply of electricity and heat	34	2016	0.93	2.49296	0.712	208.855	0.010593	0.001111	0.009573	63.6002	8.77081	0.348346	-0.237554	4.15262	5.34164	2.17143	0.248022	0.242262	-0.0575502	0.843163	1.93e-05	0.156392	0.0004258
Production and supply of electricity and heat	34	2017	1.074	2.67744	1	209.45	0.024822	0.002413	0.009138	60.3782	8.92357	0.345791	0.854373	4.10063	5.34448	2.1887	0.345791	0.223063	0.190579	0.845842	1.93e-05	0.154138	1.28e-06
Production and supply of electricity and heat	34	2018	0.628	1.68143	0.991	241.231	0.028627	0.001212	0.007477	68.8275	8.87273	0.354017	0.795829	4.2316	5.48576	2.18298	0.350831	0.284882	0.226717	0.876464	1.51e-05	0.123084	0.0004375
Production and supply of electricity and heat	34	2019	1.233	2.07321	1	265.911	0.031305	0.000746	0.007383	105.588	8.92661	0.334057	0.855849	4.65954	5.58316	2.18904	0.334057	0.134891	0.115446	0.89048	1.26e-05	0.109507	1.06e-08
Production and supply of electricity and heat	34	2020	0.883	1.83064	0.712	279.165	0.033739	0.001493	0.007764	124.802	9.06109	0.321311	-0.280536	4.82673	5.6318	2.20399	0.228773	0.0391157	-0.0109734	0.890679	1.14e-05	0.10931	1.62e-11
Gas production and supply industry	35	2009	1.051	1	0.41	37.5317	0.029154	0.008005	0.001011	29.5802	3.01716	0.110349	3.3743	3.38711	3.62519	1.10431	0.0452432	-1.54611	-5.21706	0.428394	0.0003041	0.571293	8.84e-06
Gas production and supply industry	35	2010	1.294	1.294	0.529	48.1541	0.025447	0.008719	0.00141	34.5997	3.67456	0.123426	1.92448	3.54385	3.87441	1.30143	0.0652924	-1.44785	-2.78636	0.527037	0.0002273	0.472735	2.48e-07
Gas production and supply industry	35	2011	0.861	1.11413	0.738	48.8514	0.038413	0.019027	0.001285	30.6858	4.28879	0.133231	0.261312	3.4238	3.88878	1.456	0.0983243	-1.37418	-0.359089	0.58673	0.0002459	0.412919	0.0001057
Gas production and supply industry	35	2012	1.093	1.21775	0.873	48.8266	0.057788	0.011061	0.002411	35.208	4.36318	0.138929	-0.578959	3.56127	3.88828	1.4732	0.121285	-1.33136	0.770804	0.661192	0.0002773	0.338302	0.0002293
Gas production and supply industry	35	2013	1.226	1.49296	1	59.2167	0.067441	0.013229	0.00079	37.7004	4.55148	0.123391	-1.27152	3.62967	4.0812	1.51545	0.123391	-1.44812	1.84132	0.781388	0.0002228	0.218332	5.76e-05
Gas production and supply industry	35	2014	0.961	1.43473	0.918	66.0005	0.086751	0.006129	0.001458	37.6067	4.53769	0.146562	-0.803461	3.62718	4.18966	1.51242	0.134544	-1.274	1.02361	0.788341	0.000181	0.211433	4.55e-05
Gas production and supply industry	35	2015	1.236	1.77333	1	70.3419	0.074522	0.018644	0.002226	41.8691	4.87622	0.156748	-1.11362	3.73455	4.25337	1.58437	0.156748	-1.19747	1.33352	0.8417	0.0001701	0.157712	0.0004174
Gas production and supply industry	35	2016	0.81	1.4364	0.829	85.1082	0.059903	0.007861	0.00276	47.6718	5.03775	0.167137	-0.233349	3.86434	4.44392	1.61696	0.138557	-1.11939	0.26121	0.862841	0.0001191	0.135776	0.0012644
Gas production and supply industry	35	2017	1.075	1.54413	0.809	82.2584	0.093227	0.006917	0.00339	49.3349	5.27557	0.183525	-0.123986	3.89863	4.40986	1.66309	0.148472	-0.996249	0.123521	0.887117	0.0001311	0.111346	0.001405
Gas production and supply industry	35	2018	0.991	1.53023	0.82	102.805	0.09024	0.005037	0.006952	66.2514	5.22372	0.18158	-0.174453	4.19346	4.63283	1.65321	0.148896	-1.01086	0.176349	0.926361	8.76e-05	0.0660928	0.0074589
Gas production and supply industry	35	2019	0.998	1.52717	0.895	118.541	0.091645	0.003391	0.005764	75.8524	5.60598	0.198546	-0.397899	4.32879	4.77526	1.72384	0.177699	-0.883378	0.351495	0.929661	6.62e-05	0.0421048	0.0281686
Gas production and supply industry	35	2020	0.885	1.35155	0.652	118.099	0.095616	0.008241	0.007598	104.495	5.69141	0.201507	0.413342	4.64914	4.77152	1.73896	0.131382	-0.861131	-0.355942	0.951064	6.82e-05	0.0486906	0.0001768
Water production and supply industry	36	2009	1.094	1	0.505	34.4221	0.021375	0.003614	0.001467	19.0739	3.4183	0.138496	2.26384	2.94832	3.5387	1.22914	0.0699404	-1.33461	-3.02135	0.837212	0.0007066	0.161984	9.71e-05
Water production and supply industry	36	2010	1.271	1.271	0.663	41.5063	0.014546	0.041156	0.001609	23.9001	5.19897	0.18013	0.503668	3.17388	3.72585	1.64846	0.119426	-1.02176	-0.514629	0.864134	0.0005016	0.135279	8.48e-05
Water production and supply industry	36	2011	1.104	1.40318	0.889	48.0604	0.018859	0.034164	0.00185	27.5996	5.21126	0.18093	-0.472708	3.3178	3.87246	1.65082	0.160847	-1.01575	0.480154	0.861264	0.0003729	0.138277	8.61e-05
Water production and supply industry	36	2012	0.924	1.29654	0.87	52.0937	0.02741	0.031064	0.001348	29.6866	5.31199	0.189676	-0.37075	3.3907	3.95304	1.66997	0.165018	-0.950031	0.352224	0.881614	0.0003249	0.117925	0.000137
Water production and supply industry	36	2013	1.019	1.32118	0.797	56.5886	0.033895	0.030041	0.002503	31.6234	5.35084	0.180434	-0.0710637	3.4539	4.03581	1.67725	0.143806	-1.01947	0.0724477	0.894663	0.0002794	0.104955	0.0001021
Water production and supply industry	36	2014	0.956	1.26304	0.9	62.2559	0.038328	0.026551	0.001453	34.2152	5.34334	0.177993	-0.484946	3.53267	4.13125	1.67585	0.160193	-1.03782	0.503287	0.896397	0.0002313	0.103276	9.55e-05
Water production and supply industry	36	2015	3.025	3.82071	0.77	74.4322	0.034125	0.026481	0.003175	44.0879	5.79575	0.191134	0.0278629	3.78619	4.30989	1.75713	0.147173	-0.939075	-0.0261653	0.873586	0.0001577	0.126153	0.0001034
Water production and supply industry	36	2016	0.81	3.09477	0.909	77.9719	0.070946	0.02489	0.005363	44.158	5.42364	0.190888	-0.498133	3.78777	4.35635	1.69077	0.173517	-0.940925	0.468706	0.87647	0.0001442	0.123317	6.9e-05
Water production and supply industry	36	2017	1.014	3.1381	0.894	83.6988	0.037812	0.022559	0.004167	47.3307	5.46016	0.193992	-0.431324	3.85716	4.42722	1.69748	0.173429	-0.917597	0.395782	0.890917	0.0001272	0.108909	4.66e-05
Water production and supply industry	36	2018	0.976	3.06279	0.749	89.3225	0.034789	0.019556	0.004624	50.3671	5.65083	0.198665	0.10091	3.91934	4.49225	1.7318	0.1488	-0.882482	-0.0890514	0.896225	0.0001123	0.102862	0.0008003
Water production and supply industry	36	2019	0.9	2.75651	0.654	90.5192	0.037102	0.019243	0.004083	56.5705	5.8152	0.211118	0.372701	4.03549	4.50556	1.76048	0.138072	-0.788904	-0.294026	0.911375	0.0001112	0.087996	0.0005182
Water production and supply industry	36	2020	1.022	2.81715	0.628	102.616	0.043782	0.01953	0.005229	63.7287	5.68366	0.208943	0.493897	4.15463	4.63099	1.7376	0.131216	-0.805249	-0.39771	0.916823	8.71e-05	0.0826133	0.0004766
